# Supplementary material for: Elderly mice with history of acetaminophen intoxication display worsened cognitive impairment and persistent elevation of astrocyte and microglia burden
Source: Sci Rep. 2024 Jun 20;14:14205. doi: 10.1038/s41598-024-65185-z (PMC11190293; doi:10.1038/s41598-024-65185-z)
Supplement: Supplementary file 4 — Supplementary Table S1. [file 41598_2024_65185_MOESM4_ESM.xlsx]

## Sheet: Sheet1
	Supplementary Table S1. Details of 2-way repeated measures ANOVA followed by Tukey’s post hoc test for comparison of serum ALT activity between APAP- and PBS-treated females.
	Source of Variation	% of total variation	P value	P value summary	Significant?	Geisser-Greenhouse's epsilon
	Time x Groups	9.527	<0.0001	****	Yes
	Time	15.04	<0.0001	****	Yes	0.1649
	Groups	65.37	<0.0001	****	Yes
	Subject	3.302	<0.0001	****	Yes
	Compare cell means with others in its row and its column
	Number of families	15
	Number of comparisons per row family	1
	Number of comparisons per column family	78
	Alpha	0.05
	Tukey's multiple comparisons test	Mean Diff.	95.00% CI of diff.	Below threshold?	Summary	Adjusted P Value			Test details	Mean 1	Mean 2	Mean Diff.	SE of diff.	N1	N2	q	DF
	90								90
	WT Females (PBS) vs. WT Females (APAP)	-11.6	-13.06 to -10.14	Yes	****	<0.0001			WT Females (PBS) vs. WT Females (APAP)	2.011	13.61	-11.6	0.5776	8	6	28.4	5.354
	120								120
	WT Females (PBS) vs. WT Females (APAP)	-11.58	-13.46 to -9.711	Yes	****	<0.0001			WT Females (PBS) vs. WT Females (APAP)	2.069	13.65	-11.58	0.7416	8	6	22.09	5.318
	150								150
	WT Females (PBS) vs. WT Females (APAP)	-10.66	-12.27 to -9.055	Yes	****	<0.0001			WT Females (PBS) vs. WT Females (APAP)	2.235	12.9	-10.66	0.642	8	6	23.49	5.466
	180								180
	WT Females (PBS) vs. WT Females (APAP)	-11.7	-15.85 to -7.551	Yes	***	0.0006			WT Females (PBS) vs. WT Females (APAP)	4.891	16.59	-11.7	1.657	8	6	9.99	5.465
	210								210
	WT Females (PBS) vs. WT Females (APAP)	-10.4	-13.94 to -6.858	Yes	***	0.0006			WT Females (PBS) vs. WT Females (APAP)	5.369	15.77	-10.4	1.385	8	6	10.62	5.085
	240								240
	WT Females (PBS) vs. WT Females (APAP)	-18.02	-23.41 to -12.63	Yes	****	<0.0001			WT Females (PBS) vs. WT Females (APAP)	5.47	23.49	-18.02	2.28	8	6	11.18	7.02
	270								270
	WT Females (PBS) vs. WT Females (APAP)	-17.79	-23.57 to -12.00	Yes	***	0.0005			WT Females (PBS) vs. WT Females (APAP)	5.036	22.82	-17.79	2.274	8	6	11.06	5.192
	300								300
	WT Females (PBS) vs. WT Females (APAP)	-20.59	-34.72 to -6.463	Yes	*	0.0132			WT Females (PBS) vs. WT Females (APAP)	6.106	26.7	-20.59	5.531	8	6	5.265	5.107
	330								330
	WT Females (PBS) vs. WT Females (APAP)	-17.12	-22.11 to -12.14	Yes	****	<0.0001			WT Females (PBS) vs. WT Females (APAP)	5.179	22.3	-17.12	2.136	8	6	11.34	7.456
	360								360
	WT Females (PBS) vs. WT Females (APAP)	-19.65	-22.60 to -16.69	Yes	****	<0.0001			WT Females (PBS) vs. WT Females (APAP)	3.715	23.36	-19.65	1.179	8	6	23.58	5.448
	390								390
	WT Females (PBS) vs. WT Females (APAP)	-17.11	-19.41 to -14.81	Yes	****	<0.0001			WT Females (PBS) vs. WT Females (APAP)	3.831	20.94	-17.11	0.9255	8	6	26.14	5.609
	420								420
	WT Females (PBS) vs. WT Females (APAP)	-15.66	-18.02 to -13.29	Yes	****	<0.0001			WT Females (PBS) vs. WT Females (APAP)	3.895	19.55	-15.66	0.9223	8	6	24.01	5.047
	450								450
	WT Females (PBS) vs. WT Females (APAP)	0.1844	-0.5893 to 0.9582	No	ns	0.5857			WT Females (PBS) vs. WT Females (APAP)	4.166	3.981	0.1844	0.3216	8	6	0.8111	6.45
	WT Females (PBS)								WT Females (PBS)
	90 vs. 120	-0.0573	-0.8280 to 0.7134	No	ns	>0.9999			90 vs. 120	2.011	2.069	-0.0573	0.1664	8	8	0.4869	7
	90 vs. 150	-0.2237	-0.8589 to 0.4115	No	ns	0.874			90 vs. 150	2.011	2.235	-0.2237	0.1371	8	8	2.307	7
	90 vs. 180	-2.88	-4.806 to -0.9530	Yes	**	0.0056			90 vs. 180	2.011	4.891	-2.88	0.416	8	8	9.79	7
	90 vs. 210	-3.358	-4.109 to -2.607	Yes	****	<0.0001			90 vs. 210	2.011	5.369	-3.358	0.1622	8	8	29.28	7
	90 vs. 240	-3.458	-7.817 to 0.8998	No	ns	0.1405			90 vs. 240	2.011	5.47	-3.458	0.941	8	8	5.197	7
	90 vs. 270	-3.025	-4.354 to -1.695	Yes	***	0.0004			90 vs. 270	2.011	5.036	-3.025	0.2871	8	8	14.9	7
	90 vs. 300	-4.094	-6.766 to -1.423	Yes	**	0.0048			90 vs. 300	2.011	6.106	-4.094	0.5769	8	8	10.04	7
	90 vs. 330	-3.167	-7.402 to 1.068	No	ns	0.177			90 vs. 330	2.011	5.179	-3.167	0.9144	8	8	4.898	7
	90 vs. 360	-1.704	-2.780 to -0.6272	Yes	**	0.004			90 vs. 360	2.011	3.715	-1.704	0.2324	8	8	10.37	7
	90 vs. 390	-1.82	-2.849 to -0.7908	Yes	**	0.002			90 vs. 390	2.011	3.831	-1.82	0.2222	8	8	11.58	7
	90 vs. 420	-1.884	-2.450 to -1.319	Yes	****	<0.0001			90 vs. 420	2.011	3.895	-1.884	0.1221	8	8	21.82	7
	90 vs. 450	-2.154	-2.941 to -1.368	Yes	***	0.0001			90 vs. 450	2.011	4.166	-2.154	0.1698	8	8	17.94	7
	120 vs. 150	-0.1664	-1.232 to 0.8996	No	ns	0.9997			120 vs. 150	2.069	2.235	-0.1664	0.2302	8	8	1.022	7
	120 vs. 180	-2.822	-4.827 to -0.8179	Yes	**	0.0079			120 vs. 180	2.069	4.891	-2.822	0.4328	8	8	9.222	7
	120 vs. 210	-3.3	-4.169 to -2.431	Yes	****	<0.0001			120 vs. 210	2.069	5.369	-3.3	0.1876	8	8	24.88	7
	120 vs. 240	-3.401	-7.410 to 0.6078	No	ns	0.1064			120 vs. 240	2.069	5.47	-3.401	0.8656	8	8	5.557	7
	120 vs. 270	-2.967	-4.263 to -1.672	Yes	***	0.0004			120 vs. 270	2.069	5.036	-2.967	0.2797	8	8	15	7
	120 vs. 300	-4.037	-6.806 to -1.269	Yes	**	0.0065			120 vs. 300	2.069	6.106	-4.037	0.5977	8	8	9.552	7
	120 vs. 330	-3.11	-7.231 to 1.011	No	ns	0.171			120 vs. 330	2.069	5.179	-3.11	0.8899	8	8	4.943	7
	120 vs. 360	-1.646	-2.696 to -0.5964	Yes	**	0.0042			120 vs. 360	2.069	3.715	-1.646	0.2267	8	8	10.27	7
	120 vs. 390	-1.762	-3.260 to -0.2650	Yes	*	0.0217			120 vs. 390	2.069	3.831	-1.762	0.3233	8	8	7.709	7
	120 vs. 420	-1.827	-2.680 to -0.9735	Yes	***	0.0006			120 vs. 420	2.069	3.895	-1.827	0.1843	8	8	14.02	7
	120 vs. 450	-2.097	-2.557 to -1.638	Yes	****	<0.0001			120 vs. 450	2.069	4.166	-2.097	0.09922	8	8	29.89	7
	150 vs. 180	-2.656	-4.484 to -0.8282	Yes	**	0.0066			150 vs. 180	2.235	4.891	-2.656	0.3947	8	8	9.517	7
	150 vs. 210	-3.134	-3.791 to -2.477	Yes	****	<0.0001			150 vs. 210	2.235	5.369	-3.134	0.1419	8	8	31.24	7
	150 vs. 240	-3.235	-7.831 to 1.362	No	ns	0.2208			150 vs. 240	2.235	5.47	-3.235	0.9924	8	8	4.609	7
	150 vs. 270	-2.801	-4.457 to -1.145	Yes	**	0.0027			150 vs. 270	2.235	5.036	-2.801	0.3576	8	8	11.08	7
	150 vs. 300	-3.871	-6.354 to -1.387	Yes	**	0.0044			150 vs. 300	2.235	6.106	-3.871	0.5362	8	8	10.21	7
	150 vs. 330	-2.944	-7.626 to 1.739	No	ns	0.3188			150 vs. 330	2.235	5.179	-2.944	1.011	8	8	4.117	7
	150 vs. 360	-1.48	-2.873 to -0.08672	Yes	*	0.037			150 vs. 360	2.235	3.715	-1.48	0.3008	8	8	6.957	7
	150 vs. 390	-1.596	-2.266 to -0.9264	Yes	***	0.0003			150 vs. 390	2.235	3.831	-1.596	0.1446	8	8	15.61	7
	150 vs. 420	-1.66	-2.237 to -1.084	Yes	****	<0.0001			150 vs. 420	2.235	3.895	-1.66	0.1244	8	8	18.87	7
	150 vs. 450	-1.931	-2.843 to -1.018	Yes	***	0.0007			150 vs. 450	2.235	4.166	-1.931	0.1971	8	8	13.85	7
	180 vs. 210	-0.478	-2.361 to 1.405	No	ns	0.981			180 vs. 210	4.891	5.369	-0.478	0.4066	8	8	1.663	7
	180 vs. 240	-0.5787	-5.013 to 3.856	No	ns	>0.9999			180 vs. 240	4.891	5.47	-0.5787	0.9575	8	8	0.8547	7
	180 vs. 270	-0.1451	-3.050 to 2.760	No	ns	>0.9999			180 vs. 270	4.891	5.036	-0.1451	0.6273	8	8	0.327	7
	180 vs. 300	-1.215	-5.011 to 2.581	No	ns	0.922			180 vs. 300	4.891	6.106	-1.215	0.8197	8	8	2.096	7
	180 vs. 330	-0.2876	-5.865 to 5.290	No	ns	>0.9999			180 vs. 330	4.891	5.179	-0.2876	1.204	8	8	0.3378	7
	180 vs. 360	1.176	-0.9992 to 3.351	No	ns	0.4754			180 vs. 360	4.891	3.715	1.176	0.4697	8	8	3.541	7
	180 vs. 390	1.06	-0.5086 to 2.628	No	ns	0.2536			180 vs. 390	4.891	3.831	1.06	0.3387	8	8	4.426	7
	180 vs. 420	0.9955	-0.4267 to 2.418	No	ns	0.225			180 vs. 420	4.891	3.895	0.9955	0.3071	8	8	4.585	7
	180 vs. 450	0.7254	-1.238 to 2.689	No	ns	0.8436			180 vs. 450	4.891	4.166	0.7254	0.424	8	8	2.419	7
	210 vs. 240	-0.1007	-4.641 to 4.440	No	ns	>0.9999			210 vs. 240	5.369	5.47	-0.1007	0.9804	8	8	0.1452	7
	210 vs. 270	0.3329	-0.9802 to 1.646	No	ns	0.9811			210 vs. 270	5.369	5.036	0.3329	0.2835	8	8	1.661	7
	210 vs. 300	-0.7368	-3.158 to 1.684	No	ns	0.9408			210 vs. 300	5.369	6.106	-0.7368	0.5227	8	8	1.993	7
	210 vs. 330	0.1904	-4.072 to 4.452	No	ns	>0.9999			210 vs. 330	5.369	5.179	0.1904	0.9202	8	8	0.2926	7
	210 vs. 360	1.654	0.3597 to 2.948	Yes	*	0.0138			210 vs. 360	5.369	3.715	1.654	0.2795	8	8	8.37	7
	210 vs. 390	1.538	0.4814 to 2.595	Yes	**	0.0065			210 vs. 390	5.369	3.831	1.538	0.2281	8	8	9.534	7
	210 vs. 420	1.474	0.8137 to 2.133	Yes	***	0.0005			210 vs. 420	5.369	3.895	1.474	0.1425	8	8	14.63	7
	210 vs. 450	1.203	0.5171 to 1.890	Yes	**	0.0021			210 vs. 450	5.369	4.166	1.203	0.1482	8	8	11.48	7
	240 vs. 270	0.4336	-4.451 to 5.318	No	ns	>0.9999			240 vs. 270	5.47	5.036	0.4336	1.055	8	8	0.5815	7
	240 vs. 300	-0.6361	-7.280 to 6.007	No	ns	>0.9999			240 vs. 300	5.47	6.106	-0.6361	1.434	8	8	0.6271	7
	240 vs. 330	0.2911	-5.658 to 6.240	No	ns	>0.9999			240 vs. 330	5.47	5.179	0.2911	1.285	8	8	0.3205	7
	240 vs. 360	1.755	-2.007 to 5.516	No	ns	0.6361			240 vs. 360	5.47	3.715	1.755	0.8122	8	8	3.056	7
	240 vs. 390	1.639	-2.821 to 6.098	No	ns	0.8472			240 vs. 390	5.47	3.831	1.639	0.9629	8	8	2.407	7
	240 vs. 420	1.574	-2.759 to 5.908	No	ns	0.8548			240 vs. 420	5.47	3.895	1.574	0.9357	8	8	2.379	7
	240 vs. 450	1.304	-3.113 to 5.721	No	ns	0.9503			240 vs. 450	5.47	4.166	1.304	0.9538	8	8	1.934	7
	270 vs. 300	-1.07	-3.338 to 1.199	No	ns	0.6249			270 vs. 300	5.036	6.106	-1.07	0.4899	8	8	3.088	7
	270 vs. 330	-0.1426	-3.290 to 3.005	No	ns	>0.9999			270 vs. 330	5.036	5.179	-0.1426	0.6796	8	8	0.2966	7
	270 vs. 360	1.321	-0.1667 to 2.809	No	ns	0.0872			270 vs. 360	5.036	3.715	1.321	0.3213	8	8	5.816	7
	270 vs. 390	1.205	-0.9559 to 3.366	No	ns	0.4417			270 vs. 390	5.036	3.831	1.205	0.4666	8	8	3.652	7
	270 vs. 420	1.141	-0.5057 to 2.787	No	ns	0.2331			270 vs. 420	5.036	3.895	1.141	0.3555	8	8	4.538	7
	270 vs. 450	0.8704	-0.4064 to 2.147	No	ns	0.2463			270 vs. 450	5.036	4.166	0.8704	0.2757	8	8	4.465	7
	300 vs. 330	0.9272	-3.843 to 5.697	No	ns	0.9975			300 vs. 330	6.106	5.179	0.9272	1.03	8	8	1.273	7
	300 vs. 360	2.391	-0.9010 to 5.683	No	ns	0.1973			300 vs. 360	6.106	3.715	2.391	0.7108	8	8	4.757	7
	300 vs. 390	2.275	-0.7567 to 5.306	No	ns	0.1747			300 vs. 390	6.106	3.831	2.275	0.6545	8	8	4.915	7
	300 vs. 420	2.21	-0.5674 to 4.988	No	ns	0.1389			300 vs. 420	6.106	3.895	2.21	0.5998	8	8	5.212	7
	300 vs. 450	1.94	-0.4738 to 4.354	No	ns	0.1334			300 vs. 450	6.106	4.166	1.94	0.5212	8	8	5.264	7
	330 vs. 360	1.464	-2.417 to 5.345	No	ns	0.829			330 vs. 360	5.179	3.715	1.464	0.838	8	8	2.47	7
	330 vs. 390	1.348	-3.665 to 6.360	No	ns	0.9721			330 vs. 390	5.179	3.831	1.348	1.082	8	8	1.761	7
	330 vs. 420	1.283	-3.280 to 5.847	No	ns	0.963			330 vs. 420	5.179	3.895	1.283	0.9853	8	8	1.842	7
	330 vs. 450	1.013	-3.260 to 5.286	No	ns	0.9883			330 vs. 450	5.179	4.166	1.013	0.9226	8	8	1.553	7
	360 vs. 390	-0.1161	-1.630 to 1.398	No	ns	>0.9999			360 vs. 390	3.715	3.831	-0.1161	0.327	8	8	0.5022	7
	360 vs. 420	-0.1806	-1.341 to 0.9794	No	ns	0.9997			360 vs. 420	3.715	3.895	-0.1806	0.2505	8	8	1.019	7
	360 vs. 450	-0.4507	-1.833 to 0.9315	No	ns	0.9139			360 vs. 450	3.715	4.166	-0.4507	0.2984	8	8	2.136	7
	390 vs. 420	-0.06444	-0.8501 to 0.7212	No	ns	>0.9999			390 vs. 420	3.831	3.895	-0.06444	0.1696	8	8	0.5372	7
	390 vs. 450	-0.3346	-1.784 to 1.115	No	ns	0.9903			390 vs. 450	3.831	4.166	-0.3346	0.3129	8	8	1.512	7
	420 vs. 450	-0.2701	-1.075 to 0.5344	No	ns	0.9			420 vs. 450	3.895	4.166	-0.2701	0.1737	8	8	2.199	7
	WT Females (APAP)								WT Females (APAP)
	90 vs. 120	-0.03981	-3.921 to 3.842	No	ns	>0.9999			90 vs. 120	13.61	13.65	-0.03981	0.7353	6	6	0.07657	5
	90 vs. 150	0.7135	-3.703 to 5.130	No	ns	0.9976			90 vs. 150	13.61	12.9	0.7135	0.8367	6	6	1.206	5
	90 vs. 180	-2.982	-14.07 to 8.108	No	ns	0.9288			90 vs. 180	13.61	16.59	-2.982	2.101	6	6	2.007	5
	90 vs. 210	-2.157	-11.74 to 7.424	No	ns	0.974			90 vs. 210	13.61	15.77	-2.157	1.815	6	6	1.681	5
	90 vs. 240	-9.877	-21.94 to 2.187	No	ns	0.1067			90 vs. 240	13.61	23.49	-9.877	2.285	6	6	6.112	5
	90 vs. 270	-9.209	-22.66 to 4.243	No	ns	0.1946			90 vs. 270	13.61	22.82	-9.209	2.548	6	6	5.111	5
	90 vs. 300	-13.09	-42.49 to 16.31	No	ns	0.561			90 vs. 300	13.61	26.7	-13.09	5.57	6	6	3.323	5
	90 vs. 330	-8.691	-20.60 to 3.221	No	ns	0.1586			90 vs. 330	13.61	22.3	-8.691	2.256	6	6	5.447	5
	90 vs. 360	-9.75	-16.25 to -3.252	Yes	**	0.0088			90 vs. 360	13.61	23.36	-9.75	1.231	6	6	11.2	5
	90 vs. 390	-7.328	-13.24 to -1.416	Yes	*	0.0205			90 vs. 390	13.61	20.94	-7.328	1.12	6	6	9.254	5
	90 vs. 420	-5.939	-10.75 to -1.130	Yes	*	0.0208			90 vs. 420	13.61	19.55	-5.939	0.9111	6	6	9.219	5
	90 vs. 450	9.631	6.351 to 12.91	Yes	***	0.0004			90 vs. 450	13.61	3.981	9.631	0.6212	6	6	21.92	5
	120 vs. 150	0.7533	-5.007 to 6.514	No	ns	0.9996			120 vs. 150	13.65	12.9	0.7533	1.091	6	6	0.9762	5
	120 vs. 180	-2.942	-14.58 to 8.700	No	ns	0.9488			120 vs. 180	13.65	16.59	-2.942	2.205	6	6	1.886	5
	120 vs. 210	-2.118	-11.52 to 7.287	No	ns	0.974			120 vs. 210	13.65	15.77	-2.118	1.782	6	6	1.681	5
	120 vs. 240	-9.837	-22.01 to 2.337	No	ns	0.1118			120 vs. 240	13.65	23.49	-9.837	2.306	6	6	6.033	5
	120 vs. 270	-9.169	-22.31 to 3.970	No	ns	0.1832			120 vs. 270	13.65	22.82	-9.169	2.489	6	6	5.21	5
	120 vs. 300	-13.05	-41.68 to 15.59	No	ns	0.538			120 vs. 300	13.65	26.7	-13.05	5.424	6	6	3.401	5
	120 vs. 330	-8.651	-20.85 to 3.551	No	ns	0.1741			120 vs. 330	13.65	22.3	-8.651	2.312	6	6	5.293	5
	120 vs. 360	-9.71	-17.48 to -1.940	Yes	*	0.0198			120 vs. 360	13.65	23.36	-9.71	1.472	6	6	9.329	5
	120 vs. 390	-7.289	-15.58 to 1.000	No	ns	0.0822			120 vs. 390	13.65	20.94	-7.289	1.57	6	6	6.564	5
	120 vs. 420	-5.9	-12.64 to 0.8423	No	ns	0.0837			120 vs. 420	13.65	19.55	-5.9	1.277	6	6	6.533	5
	120 vs. 450	9.671	5.774 to 13.57	Yes	***	0.0008			120 vs. 450	13.65	3.981	9.671	0.7381	6	6	18.53	5
	150 vs. 180	-3.695	-12.97 to 5.577	No	ns	0.6674			150 vs. 180	12.9	16.59	-3.695	1.757	6	6	2.975	5
	150 vs. 210	-2.871	-10.37 to 4.627	No	ns	0.7038			150 vs. 210	12.9	15.77	-2.871	1.42	6	6	2.858	5
	150 vs. 240	-10.59	-21.16 to -0.01702	Yes	*	0.0497			150 vs. 240	12.9	23.49	-10.59	2.003	6	6	7.478	5
	150 vs. 270	-9.923	-22.70 to 2.851	No	ns	0.1283			150 vs. 270	12.9	22.82	-9.923	2.42	6	6	5.799	5
	150 vs. 300	-13.8	-44.14 to 16.54	No	ns	0.5397			150 vs. 300	12.9	26.7	-13.8	5.747	6	6	3.396	5
	150 vs. 330	-9.404	-19.68 to 0.8675	No	ns	0.0705			150 vs. 330	12.9	22.3	-9.404	1.946	6	6	6.835	5
	150 vs. 360	-10.46	-17.44 to -3.491	Yes	**	0.0088			150 vs. 360	12.9	23.36	-10.46	1.321	6	6	11.2	5
	150 vs. 390	-8.042	-13.22 to -2.866	Yes	**	0.0075			150 vs. 390	12.9	20.94	-8.042	0.9804	6	6	11.6	5
	150 vs. 420	-6.653	-12.68 to -0.6227	Yes	*	0.0335			150 vs. 420	12.9	19.55	-6.653	1.142	6	6	8.236	5
	150 vs. 450	8.917	4.068 to 13.77	Yes	**	0.0035			150 vs. 450	12.9	3.981	8.917	0.9186	6	6	13.73	5
	180 vs. 210	0.8242	-4.225 to 5.874	No	ns	0.9974			180 vs. 210	16.59	15.77	0.8242	0.9565	6	6	1.219	5
	180 vs. 240	-6.896	-18.10 to 4.314	No	ns	0.2673			180 vs. 240	16.59	23.49	-6.896	2.123	6	6	4.592	5
	180 vs. 270	-6.228	-17.02 to 4.563	No	ns	0.3178			180 vs. 270	16.59	22.82	-6.228	2.044	6	6	4.308	5
	180 vs. 300	-10.1	-39.89 to 19.68	No	ns	0.8023			180 vs. 300	16.59	26.7	-10.1	5.643	6	6	2.532	5
	180 vs. 330	-5.709	-14.84 to 3.426	No	ns	0.2555			180 vs. 330	16.59	22.3	-5.709	1.73	6	6	4.666	5
	180 vs. 360	-6.768	-16.51 to 2.969	No	ns	0.1855			180 vs. 360	16.59	23.36	-6.768	1.845	6	6	5.189	5
	180 vs. 390	-4.347	-11.69 to 3.000	No	ns	0.2975			180 vs. 390	16.59	20.94	-4.347	1.392	6	6	4.417	5
	180 vs. 420	-2.958	-12.74 to 6.825	No	ns	0.8757			180 vs. 420	16.59	19.55	-2.958	1.853	6	6	2.257	5
	180 vs. 450	12.61	4.039 to 21.19	Yes	**	0.0096			180 vs. 450	16.59	3.981	12.61	1.624	6	6	10.98	5
	210 vs. 240	-7.72	-18.59 to 3.155	No	ns	0.1734			210 vs. 240	15.77	23.49	-7.72	2.06	6	6	5.3	5
	210 vs. 270	-7.052	-19.35 to 5.243	No	ns	0.323			210 vs. 270	15.77	22.82	-7.052	2.329	6	6	4.282	5
	210 vs. 300	-10.93	-42.03 to 20.17	No	ns	0.7757			210 vs. 300	15.77	26.7	-10.93	5.892	6	6	2.623	5
	210 vs. 330	-6.534	-17.67 to 4.603	No	ns	0.3044			210 vs. 330	15.77	22.3	-6.534	2.11	6	6	4.38	5
	210 vs. 360	-7.592	-17.56 to 2.377	No	ns	0.1374			210 vs. 360	15.77	23.36	-7.592	1.889	6	6	5.685	5
	210 vs. 390	-5.171	-13.59 to 3.248	No	ns	0.2685			210 vs. 390	15.77	20.94	-5.171	1.595	6	6	4.585	5
	210 vs. 420	-3.782	-13.55 to 5.989	No	ns	0.6941			210 vs. 420	15.77	19.55	-3.782	1.851	6	6	2.89	5
	210 vs. 450	11.79	4.079 to 19.50	Yes	**	0.0081			210 vs. 450	15.77	3.981	11.79	1.46	6	6	11.42	5
	240 vs. 270	0.668	-5.178 to 6.514	No	ns	0.9999			240 vs. 270	23.49	22.82	0.668	1.107	6	6	0.8531	5
	240 vs. 300	-3.209	-25.79 to 19.37	No	ns	0.9992			240 vs. 300	23.49	26.7	-3.209	4.277	6	6	1.061	5
	240 vs. 330	1.186	-5.139 to 7.512	No	ns	0.9925			240 vs. 330	23.49	22.3	1.186	1.198	6	6	1.4	5
	240 vs. 360	0.1273	-6.772 to 7.026	No	ns	>0.9999			240 vs. 360	23.49	23.36	0.1273	1.307	6	6	0.1378	5
	240 vs. 390	2.549	-7.342 to 12.44	No	ns	0.943			240 vs. 390	23.49	20.94	2.549	1.874	6	6	1.924	5
	240 vs. 420	3.938	-4.629 to 12.50	No	ns	0.5293			240 vs. 420	23.49	19.55	3.938	1.623	6	6	3.432	5
	240 vs. 450	19.51	8.317 to 30.70	Yes	**	0.0044			240 vs. 450	23.49	3.981	19.51	2.12	6	6	13.01	5
	270 vs. 300	-3.877	-23.26 to 15.50	No	ns	0.9881			270 vs. 300	22.82	26.7	-3.877	3.671	6	6	1.494	5
	270 vs. 330	0.5182	-4.037 to 5.073	No	ns	0.9999			270 vs. 330	22.82	22.3	0.5182	0.8628	6	6	0.8493	5
	270 vs. 360	-0.5407	-8.180 to 7.099	No	ns	>0.9999			270 vs. 360	22.82	23.36	-0.5407	1.447	6	6	0.5284	5
	270 vs. 390	1.881	-8.650 to 12.41	No	ns	0.9948			270 vs. 390	22.82	20.94	1.881	1.995	6	6	1.333	5
	270 vs. 420	3.27	-6.132 to 12.67	No	ns	0.7837			270 vs. 420	22.82	19.55	3.27	1.781	6	6	2.596	5
	270 vs. 450	18.84	7.332 to 30.35	Yes	**	0.0059			270 vs. 450	22.82	3.981	18.84	2.18	6	6	12.22	5
	300 vs. 330	4.395	-18.28 to 27.07	No	ns	0.9904			300 vs. 330	26.7	22.3	4.395	4.295	6	6	1.447	5
	300 vs. 360	3.336	-20.72 to 27.39	No	ns	0.9994			300 vs. 360	26.7	23.36	3.336	4.557	6	6	1.035	5
	300 vs. 390	5.758	-22.39 to 33.91	No	ns	0.9861			300 vs. 390	26.7	20.94	5.758	5.333	6	6	1.527	5
	300 vs. 420	7.147	-18.42 to 32.71	No	ns	0.9134			300 vs. 420	26.7	19.55	7.147	4.842	6	6	2.087	5
	300 vs. 450	22.72	-5.562 to 51.00	No	ns	0.1141			300 vs. 450	26.7	3.981	22.72	5.357	6	6	5.997	5
	330 vs. 360	-1.059	-7.734 to 5.616	No	ns	0.998			330 vs. 360	22.3	23.36	-1.059	1.264	6	6	1.184	5
	330 vs. 390	1.363	-6.551 to 9.277	No	ns	0.9961			330 vs. 390	22.3	20.94	1.363	1.499	6	6	1.285	5
	330 vs. 420	2.752	-5.398 to 10.90	No	ns	0.8057			330 vs. 420	22.3	19.55	2.752	1.544	6	6	2.521	5
	330 vs. 450	18.32	8.170 to 28.47	Yes	**	0.0038			330 vs. 450	22.3	3.981	18.32	1.923	6	6	13.47	5
	360 vs. 390	2.421	-2.397 to 7.240	No	ns	0.4424			360 vs. 390	23.36	20.94	2.421	0.9128	6	6	3.752	5
	360 vs. 420	3.81	1.887 to 5.734	Yes	**	0.0024			360 vs. 420	23.36	19.55	3.81	0.3643	6	6	14.79	5
	360 vs. 450	19.38	13.54 to 25.22	Yes	***	0.0002			360 vs. 450	23.36	3.981	19.38	1.106	6	6	24.78	5
	390 vs. 420	1.389	-2.607 to 5.385	No	ns	0.7841			390 vs. 420	20.94	19.55	1.389	0.7569	6	6	2.595	5
	390 vs. 450	16.96	11.97 to 21.95	Yes	***	0.0002			390 vs. 450	20.94	3.981	16.96	0.9457	6	6	25.36	5
	420 vs. 450	15.57	11.00 to 20.14	Yes	***	0.0002			420 vs. 450	19.55	3.981	15.57	0.8656	6	6	25.44	5
