# Supplementary material for: Elderly mice with history of acetaminophen intoxication display worsened cognitive impairment and persistent elevation of astrocyte and microglia burden
Source: Sci Rep. 2024 Jun 20;14:14205. doi: 10.1038/s41598-024-65185-z (PMC11190293; doi:10.1038/s41598-024-65185-z)
Supplement: Supplementary file 5 — Supplementary Table S2. [file 41598_2024_65185_MOESM5_ESM.xlsx]

## Sheet: Sheet1
		Supplementary Table S2. Details of 2-way repeated measures mixed effects model analysis followed by Tukey’s post hoc test for comparison of serum ALT activity between all male and female groups.
		Fixed effects (type III)	P value	P value summary	Statistically significant (P < 0.05)?	F (DFn, DFd)	Geisser-Greenhouse's epsilon
		Time	<0.0001	****	Yes	F (3.245, 68.68) = 43.02	0.2704
		Groups	<0.0001	****	Yes	F (3, 23) = 303.6
		Time x Groups	<0.0001	****	Yes	F (36, 254) = 11.23
		Random effects	SD	Variance
		Subject	1.18	1.393
		Residual	2.783	7.748
		Compare cell means with others in its row and its column
		Number of families	17
		Number of comparisons per row family	6
		Number of comparisons per column family	78
		Alpha	0.05
		Tukey's multiple comparisons test	Mean Diff.	95.00% CI of diff.	Below threshold?	Summary	Adjusted P Value			Test details	Mean 1	Mean 2	Mean Diff.	SE of diff.	N1	N2	q	DF
		90								90
		WT Males (PBS) vs. WT Males (APAP)	-18.04	-20.26 to -15.81	Yes	****	<0.0001			WT Males (PBS) vs. WT Males (APAP)	2.369	20.4	-18.04	0.6765	7	6	37.71	7.131
		WT Males (PBS) vs. WT Females (PBS)	0.3582	-0.6293 to 1.346	No	ns	0.6589			WT Males (PBS) vs. WT Females (PBS)	2.369	2.011	0.3582	0.3052	7	8	1.66	7.655
		WT Males (PBS) vs. WT Females (APAP)	-11.24	-13.31 to -9.172	Yes	****	<0.0001			WT Males (PBS) vs. WT Females (APAP)	2.369	13.61	-11.24	0.6357	7	6	25.01	7.459
		WT Males (APAP) vs. WT Females (PBS)	18.39	16.15 to 20.64	Yes	****	<0.0001			WT Males (APAP) vs. WT Females (PBS)	20.4	2.011	18.39	0.6222	6	8	41.81	5.303
		WT Males (APAP) vs. WT Females (APAP)	6.793	4.234 to 9.352	Yes	****	<0.0001			WT Males (APAP) vs. WT Females (APAP)	20.4	13.61	6.793	0.8355	6	6	11.5	9.942
		WT Females (PBS) vs. WT Females (APAP)	-11.6	-13.68 to -9.523	Yes	****	<0.0001			WT Females (PBS) vs. WT Females (APAP)	2.011	13.61	-11.6	0.5776	8	6	28.4	5.354
		120								120
		WT Males (PBS) vs. WT Males (APAP)	-18.34	-20.97 to -15.70	Yes	****	<0.0001			WT Males (PBS) vs. WT Males (APAP)	2.475	20.81	-18.34	0.7315	7	6	35.45	5.346
		WT Males (PBS) vs. WT Females (PBS)	0.4068	-0.1412 to 0.9548	No	ns	0.18			WT Males (PBS) vs. WT Females (PBS)	2.475	2.069	0.4068	0.1864	7	8	3.086	12.86
		WT Males (PBS) vs. WT Females (APAP)	-11.18	-13.85 to -8.503	Yes	****	<0.0001			WT Males (PBS) vs. WT Females (APAP)	2.475	13.65	-11.18	0.7422	7	6	21.3	5.336
		WT Males (APAP) vs. WT Females (PBS)	18.74	16.11 to 21.38	Yes	****	<0.0001			WT Males (APAP) vs. WT Females (PBS)	20.81	2.069	18.74	0.7309	6	8	36.27	5.328
		WT Males (APAP) vs. WT Females (APAP)	7.161	4.025 to 10.30	Yes	***	0.0002			WT Males (APAP) vs. WT Females (APAP)	20.81	13.65	7.161	1.025	6	6	9.881	9.998
		WT Females (PBS) vs. WT Females (APAP)	-11.58	-14.26 to -8.909	Yes	****	<0.0001			WT Females (PBS) vs. WT Females (APAP)	2.069	13.65	-11.58	0.7416	8	6	22.09	5.318
		150								150
		WT Males (PBS) vs. WT Males (APAP)	-18.02	-20.22 to -15.81	Yes	****	<0.0001			WT Males (PBS) vs. WT Males (APAP)	2.054	20.07	-18.02	0.6167	7	6	41.31	5.464
		WT Males (PBS) vs. WT Females (PBS)	-0.1806	-0.7307 to 0.3694	No	ns	0.7716			WT Males (PBS) vs. WT Females (PBS)	2.054	2.235	-0.1806	0.1874	7	8	1.363	12.98
		WT Males (PBS) vs. WT Females (APAP)	-10.84	-13.14 to -8.550	Yes	****	<0.0001			WT Males (PBS) vs. WT Females (APAP)	2.054	12.9	-10.84	0.6409	7	6	23.93	5.428
		WT Males (APAP) vs. WT Females (PBS)	17.84	15.64 to 20.04	Yes	****	<0.0001			WT Males (APAP) vs. WT Females (PBS)	20.07	2.235	17.84	0.6179	6	8	40.82	5.505
		WT Males (APAP) vs. WT Females (APAP)	7.173	4.509 to 9.836	Yes	****	<0.0001			WT Males (APAP) vs. WT Females (APAP)	20.07	12.9	7.173	0.8703	6	6	11.66	9.984
		WT Females (PBS) vs. WT Females (APAP)	-10.66	-12.96 to -8.371	Yes	****	<0.0001			WT Females (PBS) vs. WT Females (APAP)	2.235	12.9	-10.66	0.642	8	6	23.49	5.466
		180								180
		WT Males (PBS) vs. WT Males (APAP)	-17.07	-22.67 to -11.48	Yes	***	0.0003			WT Males (PBS) vs. WT Males (APAP)	4.624	21.7	-17.07	1.525	7	6	15.84	5.083
		WT Males (PBS) vs. WT Females (PBS)	-0.2669	-1.434 to 0.9006	No	ns	0.8901			WT Males (PBS) vs. WT Females (PBS)	4.624	4.891	-0.2669	0.375	7	8	1.006	9.121
		WT Males (PBS) vs. WT Females (APAP)	-11.97	-17.93 to -6.005	Yes	**	0.0026			WT Males (PBS) vs. WT Females (APAP)	4.624	16.59	-11.97	1.626	7	6	10.41	5.073
		WT Males (APAP) vs. WT Females (PBS)	16.81	11.27 to 22.35	Yes	***	0.0003			WT Males (APAP) vs. WT Females (PBS)	21.7	4.891	16.81	1.558	6	8	15.26	5.529
		WT Males (APAP) vs. WT Females (APAP)	5.105	-1.692 to 11.90	No	ns	0.163			WT Males (APAP) vs. WT Females (APAP)	21.7	16.59	5.105	2.22	6	6	3.252	9.959
		WT Females (PBS) vs. WT Females (APAP)	-11.7	-17.62 to -5.787	Yes	**	0.0024			WT Females (PBS) vs. WT Females (APAP)	4.891	16.59	-11.7	1.657	8	6	9.99	5.465
		210								210
		WT Males (PBS) vs. WT Males (APAP)	-11.94	-15.43 to -8.447	Yes	***	0.0005			WT Males (PBS) vs. WT Males (APAP)	4.962	16.9	-11.94	0.8748	7	5	19.3	4.171
		WT Males (PBS) vs. WT Females (PBS)	-0.4065	-0.9320 to 0.1190	No	ns	0.1558			WT Males (PBS) vs. WT Females (PBS)	4.962	5.369	-0.4065	0.1789	7	8	3.213	12.93
		WT Males (PBS) vs. WT Females (APAP)	-10.81	-15.88 to -5.729	Yes	**	0.002			WT Males (PBS) vs. WT Females (APAP)	4.962	15.77	-10.81	1.385	7	6	11.04	5.084
		WT Males (APAP) vs. WT Females (PBS)	11.53	8.041 to 15.02	Yes	***	0.0005			WT Males (APAP) vs. WT Females (PBS)	16.9	5.369	11.53	0.8749	5	8	18.64	4.172
		WT Males (APAP) vs. WT Females (APAP)	1.129	-4.065 to 6.324	No	ns	0.8968			WT Males (APAP) vs. WT Females (APAP)	16.9	15.77	1.129	1.628	5	6	0.9808	8.137
		WT Females (PBS) vs. WT Females (APAP)	-10.4	-15.48 to -5.323	Yes	**	0.0024			WT Females (PBS) vs. WT Females (APAP)	5.369	15.77	-10.4	1.385	8	6	10.62	5.085
		240								240
		WT Males (PBS) vs. WT Males (APAP)	-29.23	-43.43 to -15.03	Yes	**	0.0034			WT Males (PBS) vs. WT Males (APAP)	6.606	35.83	-29.23	3.582	7	5	11.54	4.225
		WT Males (PBS) vs. WT Females (PBS)	1.136	-2.166 to 4.439	No	ns	0.7373			WT Males (PBS) vs. WT Females (PBS)	6.606	5.47	1.136	1.106	7	8	1.453	11.56
		WT Males (PBS) vs. WT Females (APAP)	-16.88	-24.45 to -9.321	Yes	**	0.0011			WT Males (PBS) vs. WT Females (APAP)	6.606	23.49	-16.88	2.162	7	6	11.04	5.809
		WT Males (APAP) vs. WT Females (PBS)	30.36	16.37 to 44.35	Yes	**	0.0023			WT Males (APAP) vs. WT Females (PBS)	35.83	5.47	30.36	3.654	5	8	11.75	4.567
		WT Males (APAP) vs. WT Females (APAP)	12.35	-1.435 to 26.13	No	ns	0.0776			WT Males (APAP) vs. WT Females (APAP)	35.83	23.49	12.35	4.099	5	6	4.259	6.617
		WT Females (PBS) vs. WT Females (APAP)	-18.02	-25.56 to -10.48	Yes	***	0.0004			WT Females (PBS) vs. WT Females (APAP)	5.47	23.49	-18.02	2.28	8	6	11.18	7.02
		270								270
		WT Males (PBS) vs. WT Males (APAP)	-28.74	-42.44 to -15.04	Yes	**	0.0034			WT Males (PBS) vs. WT Males (APAP)	5.824	34.57	-28.74	3.421	7	5	11.88	4.134
		WT Males (PBS) vs. WT Females (PBS)	0.7882	-0.8273 to 2.404	No	ns	0.4881			WT Males (PBS) vs. WT Females (PBS)	5.824	5.036	0.7882	0.538	7	8	2.072	11.15
		WT Males (PBS) vs. WT Females (APAP)	-17	-25.24 to -8.757	Yes	**	0.002			WT Males (PBS) vs. WT Females (APAP)	5.824	22.82	-17	2.295	7	6	10.48	5.38
		WT Males (APAP) vs. WT Females (PBS)	29.53	15.77 to 43.28	Yes	**	0.0032			WT Males (APAP) vs. WT Females (PBS)	34.57	5.036	29.53	3.407	5	8	12.26	4.068
		WT Males (APAP) vs. WT Females (APAP)	11.74	-1.643 to 25.13	No	ns	0.0853			WT Males (APAP) vs. WT Females (APAP)	34.57	22.82	11.74	4.072	5	6	4.079	7.186
		WT Females (PBS) vs. WT Females (APAP)	-17.79	-26.06 to -9.514	Yes	**	0.0018			WT Females (PBS) vs. WT Females (APAP)	5.036	22.82	-17.79	2.274	8	6	11.06	5.192
		300								300
		WT Males (PBS) vs. WT Males (APAP)	-16.87	-23.23 to -10.51	Yes	***	0.0003			WT Males (PBS) vs. WT Males (APAP)	7.219	24.09	-16.87	1.862	7	4	12.82	6.265
		WT Males (PBS) vs. WT Females (PBS)	1.114	-2.775 to 5.003	No	ns	0.8086			WT Males (PBS) vs. WT Females (PBS)	7.219	6.106	1.114	1.247	7	8	1.263	9.033
		WT Males (PBS) vs. WT Females (APAP)	-19.48	-39.60 to 0.6387	No	ns	0.0564			WT Males (PBS) vs. WT Females (APAP)	7.219	26.7	-19.48	5.613	7	6	4.908	5.407
		WT Males (APAP) vs. WT Females (PBS)	17.99	11.39 to 24.58	Yes	**	0.0014			WT Males (APAP) vs. WT Females (PBS)	24.09	6.106	17.99	1.599	4	8	15.9	3.896
		WT Males (APAP) vs. WT Females (APAP)	-2.608	-22.66 to 17.44	No	ns	0.9656			WT Males (APAP) vs. WT Females (APAP)	24.09	26.7	-2.608	5.701	4	6	0.6468	5.714
		WT Females (PBS) vs. WT Females (APAP)	-20.59	-40.84 to -0.3476	Yes	*	0.0469			WT Females (PBS) vs. WT Females (APAP)	6.106	26.7	-20.59	5.531	8	6	5.265	5.107
		330								330
		WT Males (PBS) vs. WT Males (APAP)	-18.77	-22.33 to -15.21	Yes	****	<0.0001			WT Males (PBS) vs. WT Males (APAP)	5.922	24.69	-18.77	1.099	7	4	24.16	7.596
		WT Males (PBS) vs. WT Females (PBS)	0.7434	-3.373 to 4.860	No	ns	0.9498			WT Males (PBS) vs. WT Females (PBS)	5.922	5.179	0.7434	1.398	7	8	0.7519	12.71
		WT Males (PBS) vs. WT Females (APAP)	-16.38	-23.38 to -9.381	Yes	***	0.0004			WT Males (PBS) vs. WT Females (APAP)	5.922	22.3	-16.38	2.17	7	6	10.68	7.749
		WT Males (APAP) vs. WT Females (PBS)	19.51	16.30 to 22.73	Yes	****	<0.0001			WT Males (APAP) vs. WT Females (PBS)	24.69	5.179	19.51	1.031	4	8	26.76	9.013
		WT Males (APAP) vs. WT Females (APAP)	2.39	-4.604 to 9.384	No	ns	0.6381			WT Males (APAP) vs. WT Females (APAP)	24.69	22.3	2.39	1.953	4	6	1.731	5.424
		WT Females (PBS) vs. WT Females (APAP)	-17.12	-24.08 to -10.17	Yes	***	0.0003			WT Females (PBS) vs. WT Females (APAP)	5.179	22.3	-17.12	2.136	8	6	11.34	7.456
		360								360
		WT Males (PBS) vs. WT Males (APAP)	-24.88	-34.28 to -15.48	Yes	**	0.0029			WT Males (PBS) vs. WT Males (APAP)	3.638	28.52	-24.88	1.99	6	4	17.68	3.097
		WT Males (PBS) vs. WT Females (PBS)	-0.0771	-1.121 to 0.9673	No	ns	0.996			WT Males (PBS) vs. WT Females (PBS)	3.638	3.715	-0.0771	0.3497	6	8	0.3118	11.54
		WT Males (PBS) vs. WT Females (APAP)	-19.72	-23.94 to -15.51	Yes	****	<0.0001			WT Males (PBS) vs. WT Females (APAP)	3.638	23.36	-19.72	1.18	6	6	23.64	5.472
		WT Males (APAP) vs. WT Females (PBS)	24.8	15.40 to 34.21	Yes	**	0.003			WT Males (APAP) vs. WT Females (PBS)	28.52	3.715	24.8	1.989	4	8	17.63	3.092
		WT Males (APAP) vs. WT Females (APAP)	5.157	-3.251 to 13.57	No	ns	0.2269			WT Males (APAP) vs. WT Females (APAP)	28.52	23.36	5.157	2.286	4	6	3.19	5.044
		WT Females (PBS) vs. WT Females (APAP)	-19.65	-23.86 to -15.43	Yes	****	<0.0001			WT Females (PBS) vs. WT Females (APAP)	3.715	23.36	-19.65	1.179	8	6	23.58	5.448
		390								390
		WT Males (PBS) vs. WT Males (APAP)	-24.78	-26.72 to -22.84	Yes	****	<0.0001			WT Males (PBS) vs. WT Males (APAP)	3.776	28.55	-24.78	0.5279	6	3	66.39	5.052
		WT Males (PBS) vs. WT Females (PBS)	-0.05518	-1.346 to 1.236	No	ns	0.9991			WT Males (PBS) vs. WT Females (PBS)	3.776	3.831	-0.05518	0.412	6	8	0.1894	8.832
		WT Males (PBS) vs. WT Females (APAP)	-17.16	-20.43 to -13.90	Yes	****	<0.0001			WT Males (PBS) vs. WT Females (APAP)	3.776	20.94	-17.16	0.9636	6	6	25.19	6.464
		WT Males (APAP) vs. WT Females (PBS)	24.72	22.68 to 26.77	Yes	****	<0.0001			WT Males (APAP) vs. WT Females (PBS)	28.55	3.831	24.72	0.4546	3	8	76.91	3.34
		WT Males (APAP) vs. WT Females (APAP)	7.614	4.298 to 10.93	Yes	***	0.0007			WT Males (APAP) vs. WT Females (APAP)	28.55	20.94	7.614	0.9826	3	6	10.96	6.522
		WT Females (PBS) vs. WT Females (APAP)	-17.11	-20.38 to -13.83	Yes	****	<0.0001			WT Females (PBS) vs. WT Females (APAP)	3.831	20.94	-17.11	0.9255	8	6	26.14	5.609
		420								420
		WT Males (PBS) vs. WT Males (APAP)	-22.62	-30.87 to -14.37	Yes	**	0.0068			WT Males (PBS) vs. WT Males (APAP)	4.147	26.77	-22.62	1.231	6	3	25.98	2.061
		WT Males (PBS) vs. WT Females (PBS)	0.2513	-0.2951 to 0.7977	No	ns	0.4685			WT Males (PBS) vs. WT Females (PBS)	4.147	3.895	0.2513	0.1636	6	8	2.173	6.771
		WT Males (PBS) vs. WT Females (APAP)	-15.4	-18.78 to -12.03	Yes	****	<0.0001			WT Males (PBS) vs. WT Females (APAP)	4.147	19.55	-15.4	0.9324	6	6	23.36	5.268
		WT Males (APAP) vs. WT Females (PBS)	22.87	14.44 to 31.30	Yes	**	0.0072			WT Males (APAP) vs. WT Females (PBS)	26.77	3.895	22.87	1.224	3	8	26.43	2.011
		WT Males (APAP) vs. WT Females (APAP)	7.215	1.231 to 13.20	Yes	*	0.0259			WT Males (APAP) vs. WT Females (APAP)	26.77	19.55	7.215	1.53	3	6	6.669	4.351
		WT Females (PBS) vs. WT Females (APAP)	-15.66	-19.05 to -12.26	Yes	****	<0.0001			WT Females (PBS) vs. WT Females (APAP)	3.895	19.55	-15.66	0.9223	8	6	24.01	5.047
		450								450
		WT Males (PBS) vs. WT Males (APAP)	0.3017	-4.071 to 4.674	No	ns	0.9687			WT Males (PBS) vs. WT Males (APAP)	4.404	4.102	0.3017	0.7058	6	3	0.6046	2.224
		WT Males (PBS) vs. WT Females (PBS)	0.2383	-0.3712 to 0.8477	No	ns	0.6376			WT Males (PBS) vs. WT Females (PBS)	4.404	4.166	0.2383	0.1975	6	8	1.706	9.556
		WT Males (PBS) vs. WT Females (APAP)	0.4227	-0.6811 to 1.526	No	ns	0.6225			WT Males (PBS) vs. WT Females (APAP)	4.404	3.981	0.4227	0.3411	6	6	1.752	7.656
		WT Males (APAP) vs. WT Females (PBS)	-0.06349	-4.613 to 4.486	No	ns	0.9996			WT Males (APAP) vs. WT Females (PBS)	4.102	4.166	-0.06349	0.6965	3	8	0.1289	2.111
		WT Males (APAP) vs. WT Females (APAP)	0.121	-3.686 to 3.928	No	ns	0.9982			WT Males (APAP) vs. WT Females (APAP)	4.102	3.981	0.121	0.75	3	6	0.2281	2.798
		WT Females (PBS) vs. WT Females (APAP)	0.1844	-0.9046 to 1.273	No	ns	0.9367			WT Females (PBS) vs. WT Females (APAP)	4.166	3.981	0.1844	0.3216	8	6	0.8111	6.45
		WT Males (PBS)								WT Males (PBS)
		90 vs. 120	-0.1059	-1.026 to 0.8140	No	ns	>0.9999			90 vs. 120	2.369	2.475	-0.1059	0.1881	7	7	0.7961	6
		90 vs. 150	0.3152	-0.7364 to 1.367	No	ns	0.922			90 vs. 150	2.369	2.054	0.3152	0.215	7	7	2.073	6
		90 vs. 180	-2.255	-3.481 to -1.029	Yes	**	0.0023			90 vs. 180	2.369	4.624	-2.255	0.2507	7	7	12.72	6
		90 vs. 210	-2.593	-3.726 to -1.460	Yes	***	0.0007			90 vs. 210	2.369	4.962	-2.593	0.2316	7	7	15.83	6
		90 vs. 240	-4.237	-8.067 to -0.4056	Yes	*	0.0315			90 vs. 240	2.369	6.606	-4.237	0.7832	7	7	7.649	6
		90 vs. 270	-3.455	-4.851 to -2.059	Yes	***	0.0004			90 vs. 270	2.369	5.824	-3.455	0.2854	7	7	17.12	6
		90 vs. 300	-4.85	-10.06 to 0.3576	No	ns	0.0682			90 vs. 300	2.369	7.219	-4.85	1.065	7	7	6.442	6
		90 vs. 330	-3.552	-8.672 to 1.567	No	ns	0.2105			90 vs. 330	2.369	5.922	-3.552	1.047	7	7	4.8	6
		90 vs. 360	-1.268	-3.960 to 1.423	No	ns	0.5048			90 vs. 360	2.369	3.638	-1.268	0.5098	7	6	3.518	5
		90 vs. 390	-1.406	-2.573 to -0.2395	Yes	*	0.0231			90 vs. 390	2.369	3.776	-1.406	0.221	7	6	8.998	5
		90 vs. 420	-1.777	-3.870 to 0.3155	No	ns	0.0935			90 vs. 420	2.369	4.147	-1.777	0.3964	7	6	6.34	5
		90 vs. 450	-2.034	-4.023 to -0.04530	Yes	*	0.0457			90 vs. 450	2.369	4.404	-2.034	0.3768	7	6	7.636	5
		120 vs. 150	0.421	-0.1546 to 0.9967	No	ns	0.1758			120 vs. 150	2.475	2.054	0.421	0.1177	7	7	5.059	6
		120 vs. 180	-2.149	-2.879 to -1.419	Yes	***	0.0002			120 vs. 180	2.475	4.624	-2.149	0.1493	7	7	20.36	6
		120 vs. 210	-2.487	-3.042 to -1.932	Yes	****	<0.0001			120 vs. 210	2.475	4.962	-2.487	0.1135	7	7	31	6
		120 vs. 240	-4.131	-7.306 to -0.9550	Yes	*	0.0143			120 vs. 240	2.475	6.606	-4.131	0.6493	7	7	8.997	6
		120 vs. 270	-3.349	-4.995 to -1.703	Yes	**	0.0013			120 vs. 270	2.475	5.824	-3.349	0.3366	7	7	14.07	6
		120 vs. 300	-4.744	-9.945 to 0.4564	No	ns	0.0745			120 vs. 300	2.475	7.219	-4.744	1.063	7	7	6.31	6
		120 vs. 330	-3.447	-8.610 to 1.717	No	ns	0.2388			120 vs. 330	2.475	5.922	-3.447	1.056	7	7	4.617	6
		120 vs. 360	-1.162	-2.997 to 0.6723	No	ns	0.2457			120 vs. 360	2.475	3.638	-1.162	0.3476	7	6	4.73	5
		120 vs. 390	-1.3	-2.784 to 0.1833	No	ns	0.0832			120 vs. 390	2.475	3.776	-1.3	0.2811	7	6	6.543	5
		120 vs. 420	-1.671	-3.017 to -0.3258	Yes	*	0.0203			120 vs. 420	2.475	4.147	-1.671	0.2549	7	6	9.273	5
		120 vs. 450	-1.928	-3.162 to -0.6946	Yes	**	0.0073			120 vs. 450	2.475	4.404	-1.928	0.2337	7	6	11.67	5
		150 vs. 180	-2.57	-3.365 to -1.775	Yes	****	<0.0001			150 vs. 180	2.054	4.624	-2.57	0.1625	7	7	22.36	6
		150 vs. 210	-2.908	-3.721 to -2.095	Yes	****	<0.0001			150 vs. 210	2.054	4.962	-2.908	0.1662	7	7	24.75	6
		150 vs. 240	-4.552	-7.638 to -1.465	Yes	**	0.0075			150 vs. 240	2.054	6.606	-4.552	0.6311	7	7	10.2	6
		150 vs. 270	-3.77	-5.536 to -2.004	Yes	**	0.001			150 vs. 270	2.054	5.824	-3.77	0.361	7	7	14.77	6
		150 vs. 300	-5.165	-10.79 to 0.4610	No	ns	0.0725			150 vs. 300	2.054	7.219	-5.165	1.15	7	7	6.35	6
		150 vs. 330	-3.868	-8.539 to 0.8033	No	ns	0.1106			150 vs. 330	2.054	5.922	-3.868	0.955	7	7	5.727	6
		150 vs. 360	-1.583	-3.040 to -0.1273	Yes	*	0.0356			150 vs. 360	2.054	3.638	-1.583	0.2758	7	6	8.118	5
		150 vs. 390	-1.722	-3.252 to -0.1906	Yes	*	0.031			150 vs. 390	2.054	3.776	-1.722	0.29	7	6	8.395	5
		150 vs. 420	-2.092	-3.013 to -1.172	Yes	**	0.0013			150 vs. 420	2.054	4.147	-2.092	0.1743	7	6	16.98	5
		150 vs. 450	-2.35	-3.128 to -1.571	Yes	***	0.0003			150 vs. 450	2.054	4.404	-2.35	0.1475	7	6	22.53	5
		180 vs. 210	-0.3384	-0.9995 to 0.3227	No	ns	0.4859			180 vs. 210	4.624	4.962	-0.3384	0.1352	7	7	3.54	6
		180 vs. 240	-1.982	-5.133 to 1.169	No	ns	0.2867			180 vs. 240	4.624	6.606	-1.982	0.6442	7	7	4.351	6
		180 vs. 270	-1.2	-2.971 to 0.5706	No	ns	0.2274			180 vs. 270	4.624	5.824	-1.2	0.362	7	7	4.688	6
		180 vs. 300	-2.595	-7.613 to 2.423	No	ns	0.4749			180 vs. 300	4.624	7.219	-2.595	1.026	7	7	3.578	6
		180 vs. 330	-1.298	-6.210 to 3.614	No	ns	0.9614			180 vs. 330	4.624	5.922	-1.298	1.004	7	7	1.828	6
		180 vs. 360	0.9863	-0.7960 to 2.769	No	ns	0.3537			180 vs. 360	4.624	3.638	0.9863	0.3376	7	6	4.131	5
		180 vs. 390	0.8483	-0.3556 to 2.052	No	ns	0.1776			180 vs. 390	4.624	3.776	0.8483	0.2281	7	6	5.26	5
		180 vs. 420	0.4773	-0.7203 to 1.675	No	ns	0.6673			180 vs. 420	4.624	4.147	0.4773	0.2269	7	6	2.975	5
		180 vs. 450	0.2203	-0.6612 to 1.102	No	ns	0.9519			180 vs. 450	4.624	4.404	0.2203	0.167	7	6	1.865	5
		210 vs. 240	-1.644	-4.967 to 1.680	No	ns	0.5218			210 vs. 240	4.962	6.606	-1.644	0.6794	7	7	3.421	6
		210 vs. 270	-0.8617	-2.821 to 1.098	No	ns	0.6432			210 vs. 270	4.962	5.824	-0.8617	0.4006	7	7	3.042	6
		210 vs. 300	-2.257	-7.398 to 2.884	No	ns	0.6449			210 vs. 300	4.962	7.219	-2.257	1.051	7	7	3.037	6
		210 vs. 330	-0.9595	-6.042 to 4.123	No	ns	0.9964			210 vs. 330	4.962	5.922	-0.9595	1.039	7	7	1.306	6
		210 vs. 360	1.325	-0.4732 to 3.123	No	ns	0.1535			210 vs. 360	4.962	3.638	1.325	0.3406	7	6	5.501	5
		210 vs. 390	1.187	-0.2161 to 2.589	No	ns	0.0948			210 vs. 390	4.962	3.776	1.187	0.2657	7	6	6.315	5
		210 vs. 420	0.8157	-0.3387 to 1.970	No	ns	0.176			210 vs. 420	4.962	4.147	0.8157	0.2187	7	6	5.275	5
		210 vs. 450	0.5586	-0.7035 to 1.821	No	ns	0.5666			210 vs. 450	4.962	4.404	0.5586	0.2391	7	6	3.304	5
		240 vs. 270	0.7818	-2.863 to 4.427	No	ns	0.9904			240 vs. 270	6.606	5.824	0.7818	0.7452	7	7	1.484	6
		240 vs. 300	-0.6135	-7.801 to 6.574	No	ns	>0.9999			240 vs. 300	6.606	7.219	-0.6135	1.47	7	7	0.5903	6
		240 vs. 330	0.684	-5.501 to 6.869	No	ns	>0.9999			240 vs. 330	6.606	5.922	0.684	1.265	7	7	0.765	6
		240 vs. 360	2.968	0.1910 to 5.745	Yes	*	0.0382			240 vs. 360	6.606	3.638	2.968	0.5261	7	6	7.979	5
		240 vs. 390	2.83	-2.226 to 7.886	No	ns	0.3438			240 vs. 390	6.606	3.776	2.83	0.9578	7	6	4.179	5
		240 vs. 420	2.459	-1.013 to 5.931	No	ns	0.1747			240 vs. 420	6.606	4.147	2.459	0.6577	7	6	5.288	5
		240 vs. 450	2.202	-1.298 to 5.703	No	ns	0.2508			240 vs. 450	6.606	4.404	2.202	0.6631	7	6	4.696	5
		270 vs. 300	-1.395	-6.677 to 3.886	No	ns	0.9615			270 vs. 300	5.824	7.219	-1.395	1.08	7	7	1.827	6
		270 vs. 330	-0.09776	-5.378 to 5.183	No	ns	>0.9999			270 vs. 330	5.824	5.922	-0.09776	1.08	7	7	0.1281	6
		270 vs. 360	2.186	-1.091 to 5.463	No	ns	0.2106			270 vs. 360	5.824	3.638	2.186	0.6208	7	6	4.981	5
		270 vs. 390	2.048	-0.3007 to 4.397	No	ns	0.0848			270 vs. 390	5.824	3.776	2.048	0.445	7	6	6.51	5
		270 vs. 420	1.677	-1.295 to 4.650	No	ns	0.3367			270 vs. 420	5.824	4.147	1.677	0.563	7	6	4.213	5
		270 vs. 450	1.42	-1.250 to 4.091	No	ns	0.3893			270 vs. 450	5.824	4.404	1.42	0.5059	7	6	3.97	5
		300 vs. 330	1.297	-7.612 to 10.21	No	ns	0.9996			300 vs. 330	7.219	5.922	1.297	1.822	7	7	1.007	6
		300 vs. 360	3.582	-3.700 to 10.86	No	ns	0.463			300 vs. 360	7.219	3.638	3.582	1.379	7	6	3.672	5
		300 vs. 390	3.444	-1.719 to 8.606	No	ns	0.2108			300 vs. 390	7.219	3.776	3.444	0.978	7	6	4.98	5
		300 vs. 420	3.073	-3.678 to 9.823	No	ns	0.539			300 vs. 420	7.219	4.147	3.073	1.279	7	6	3.398	5
		300 vs. 450	2.816	-3.554 to 9.185	No	ns	0.5678			300 vs. 450	7.219	4.404	2.816	1.207	7	6	3.3	5
		330 vs. 360	2.284	-3.397 to 7.965	No	ns	0.6591			330 vs. 360	5.922	3.638	2.284	1.076	7	6	3.002	5
		330 vs. 390	2.146	-3.743 to 8.035	No	ns	0.7463			330 vs. 390	5.922	3.776	2.146	1.116	7	6	2.721	5
		330 vs. 420	1.775	-3.746 to 7.297	No	ns	0.8392			330 vs. 420	5.922	4.147	1.775	1.046	7	6	2.4	5
		330 vs. 450	1.518	-3.960 to 6.996	No	ns	0.9171			330 vs. 450	5.922	4.404	1.518	1.038	7	6	2.069	5
		360 vs. 390	-0.138	-3.088 to 2.812	No	ns	>0.9999			360 vs. 390	3.638	3.776	-0.138	0.5588	6	6	0.3493	5
		360 vs. 420	-0.509	-1.349 to 0.3310	No	ns	0.2788			360 vs. 420	3.638	4.147	-0.509	0.1591	6	6	4.523	5
		360 vs. 450	-0.766	-1.966 to 0.4340	No	ns	0.2404			360 vs. 450	3.638	4.404	-0.766	0.2273	6	6	4.766	5
		390 vs. 420	-0.3709	-2.558 to 1.817	No	ns	0.9965			390 vs. 420	3.776	4.147	-0.3709	0.4144	6	6	1.266	5
		390 vs. 450	-0.628	-2.535 to 1.279	No	ns	0.8233			390 vs. 450	3.776	4.404	-0.628	0.3613	6	6	2.458	5
		420 vs. 450	-0.2571	-1.017 to 0.5028	No	ns	0.8043			420 vs. 450	4.147	4.404	-0.2571	0.1439	6	6	2.526	5
		WT Males (APAP)								WT Males (APAP)
		90 vs. 120	-0.4074	-5.566 to 4.751	No	ns	>0.9999			90 vs. 120	20.4	20.81	-0.4074	0.9773	6	6	0.5896	5
		90 vs. 150	0.3338	-4.765 to 5.433	No	ns	>0.9999			90 vs. 150	20.4	20.07	0.3338	0.9659	6	6	0.4887	5
		90 vs. 180	-1.294	-11.95 to 9.361	No	ns	0.9998			90 vs. 180	20.4	21.7	-1.294	2.018	6	6	0.9066	5
		90 vs. 210	3.506	-1.382 to 8.394	No	ns	0.145			90 vs. 210	20.4	16.9	3.506	0.8255	6	5	6.006	4
		90 vs. 240	-15.43	-37.00 to 6.142	No	ns	0.1462			90 vs. 240	20.4	35.83	-15.43	3.643	6	5	5.989	4
		90 vs. 270	-14.16	-32.59 to 4.271	No	ns	0.1179			90 vs. 270	20.4	34.57	-14.16	3.113	6	5	6.433	4
		90 vs. 300	-3.686	-12.16 to 4.788	No	ns	0.3698			90 vs. 300	20.4	24.09	-3.686	1.18	6	4	4.417	3
		90 vs. 330	-4.289	-5.752 to -2.825	Yes	**	0.0022			90 vs. 330	20.4	24.69	-4.289	0.2038	6	4	29.75	3
		90 vs. 360	-8.114	-24.26 to 8.032	No	ns	0.2765			90 vs. 360	20.4	28.52	-8.114	2.249	6	4	5.103	3
		90 vs. 390	-8.15	-12.88 to -3.420	Yes	*	0.0164			90 vs. 390	20.4	28.55	-8.15	0.4433	6	3	26	2
		90 vs. 420	-6.361	-17.38 to 4.658	No	ns	0.141			90 vs. 420	20.4	26.77	-6.361	1.033	6	3	8.71	2
		90 vs. 450	16.3	5.825 to 26.78	Yes	*	0.0201			90 vs. 450	20.4	4.102	16.3	0.9821	6	3	23.47	2
		120 vs. 150	0.7413	-3.925 to 5.408	No	ns	0.9979			120 vs. 150	20.81	20.07	0.7413	0.884	6	6	1.186	5
		120 vs. 180	-0.8865	-10.06 to 8.291	No	ns	>0.9999			120 vs. 180	20.81	21.7	-0.8865	1.738	6	6	0.7211	5
		120 vs. 210	3.914	-2.076 to 9.904	No	ns	0.1896			120 vs. 210	20.81	16.9	3.914	1.012	6	5	5.471	4
		120 vs. 240	-15.02	-36.18 to 6.135	No	ns	0.1494			120 vs. 240	20.81	35.83	-15.02	3.573	6	5	5.945	4
		120 vs. 270	-13.75	-36.55 to 9.047	No	ns	0.2354			120 vs. 270	20.81	34.57	-13.75	3.851	6	5	5.051	4
		120 vs. 300	-3.278	-16.63 to 10.07	No	ns	0.8018			120 vs. 300	20.81	24.09	-3.278	1.859	6	4	2.494	3
		120 vs. 330	-3.881	-10.48 to 2.720	No	ns	0.195			120 vs. 330	20.81	24.69	-3.881	0.9193	6	4	5.97	3
		120 vs. 360	-7.707	-21.60 to 6.185	No	ns	0.2227			120 vs. 360	20.81	28.52	-7.707	1.935	6	4	5.634	3
		120 vs. 390	-7.743	-19.68 to 4.191	No	ns	0.1137			120 vs. 390	20.81	28.55	-7.743	1.119	6	3	9.789	2
		120 vs. 420	-5.954	-23.67 to 11.76	No	ns	0.3529			120 vs. 420	20.81	26.77	-5.954	1.661	6	3	5.07	2
		120 vs. 450	16.71	9.814 to 23.61	Yes	*	0.0109			120 vs. 450	20.81	4.102	16.71	0.6463	6	3	36.56	2
		150 vs. 180	-1.628	-10.74 to 7.483	No	ns	0.9948			150 vs. 180	20.07	21.7	-1.628	1.726	6	6	1.334	5
		150 vs. 210	3.172	-0.2003 to 6.545	No	ns	0.0615			150 vs. 210	20.07	16.9	3.172	0.5696	6	5	7.876	4
		150 vs. 240	-15.76	-37.90 to 6.369	No	ns	0.1481			150 vs. 240	20.07	35.83	-15.76	3.738	6	5	5.964	4
		150 vs. 270	-14.49	-35.69 to 6.703	No	ns	0.1667			150 vs. 270	20.07	34.57	-14.49	3.58	6	5	5.726	4
		150 vs. 300	-4.02	-15.07 to 7.033	No	ns	0.5047			150 vs. 300	20.07	24.09	-4.02	1.539	6	4	3.693	3
		150 vs. 330	-4.622	-9.349 to 0.1041	No	ns	0.0531			150 vs. 330	20.07	24.69	-4.622	0.6582	6	4	9.931	3
		150 vs. 360	-8.448	-25.91 to 9.015	No	ns	0.2995			150 vs. 360	20.07	28.52	-8.448	2.432	6	4	4.913	3
		150 vs. 390	-8.484	-16.40 to -0.5694	Yes	*	0.0438			150 vs. 390	20.07	28.55	-8.484	0.7418	6	3	16.17	2
		150 vs. 420	-6.695	-19.43 to 6.043	No	ns	0.167			150 vs. 420	20.07	26.77	-6.695	1.194	6	3	7.93	2
		150 vs. 450	15.97	9.023 to 22.91	Yes	*	0.0117			150 vs. 450	20.07	4.102	15.97	0.651	6	3	34.69	2
		180 vs. 210	4.8	-7.313 to 16.91	No	ns	0.574			180 vs. 210	21.7	16.9	4.8	2.046	6	5	3.318	4
		180 vs. 240	-14.14	-25.70 to -2.570	Yes	*	0.0247			180 vs. 240	21.7	35.83	-14.14	1.953	6	5	10.23	4
		180 vs. 270	-12.87	-31.14 to 5.406	No	ns	0.1531			180 vs. 270	21.7	34.57	-12.87	3.086	6	5	5.896	4
		180 vs. 300	-2.392	-23.69 to 18.91	No	ns	0.9969			180 vs. 300	21.7	24.09	-2.392	2.967	6	4	1.14	3
		180 vs. 330	-2.995	-20.13 to 14.14	No	ns	0.9503			180 vs. 330	21.7	24.69	-2.995	2.386	6	4	1.775	3
		180 vs. 360	-6.82	-16.11 to 2.468	No	ns	0.1134			180 vs. 360	21.7	28.52	-6.82	1.294	6	4	7.456	3
		180 vs. 390	-6.856	-32.89 to 19.18	No	ns	0.4982			180 vs. 390	21.7	28.55	-6.856	2.44	6	3	3.973	2
		180 vs. 420	-5.067	-33.61 to 23.48	No	ns	0.755			180 vs. 420	21.7	26.77	-5.067	2.675	6	3	2.679	2
		180 vs. 450	17.6	-4.006 to 39.20	No	ns	0.0741			180 vs. 450	21.7	4.102	17.6	2.025	6	3	12.29	2
		210 vs. 240	-18.94	-41.09 to 3.215	No	ns	0.0842			210 vs. 240	16.9	35.83	-18.94	3.741	5	5	7.158	4
		210 vs. 270	-17.67	-37.88 to 2.547	No	ns	0.0784			210 vs. 270	16.9	34.57	-17.67	3.414	5	5	7.318	4
		210 vs. 300	-7.192	-22.46 to 8.078	No	ns	0.3163			210 vs. 300	16.9	24.09	-7.192	2.127	5	4	4.783	3
		210 vs. 330	-7.795	-15.63 to 0.04064	No	ns	0.0507			210 vs. 330	16.9	24.69	-7.795	1.091	5	4	10.1	3
		210 vs. 360	-11.62	-31.50 to 8.263	No	ns	0.1977			210 vs. 360	16.9	28.52	-11.62	2.769	5	4	5.935	3
		210 vs. 390	-11.66	-25.86 to 2.549	No	ns	0.073			210 vs. 390	16.9	28.55	-11.66	1.331	5	3	12.38	2
		210 vs. 420	-9.867	-30.40 to 10.67	No	ns	0.1958			210 vs. 420	16.9	26.77	-9.867	1.925	5	3	7.249	2
		210 vs. 450	12.8	6.685 to 18.91	Yes	*	0.0128			210 vs. 450	16.9	4.102	12.8	0.5729	5	3	31.59	2
		240 vs. 270	1.269	-15.87 to 18.41	No	ns	>0.9999			240 vs. 270	35.83	34.57	1.269	2.894	5	5	0.6199	4
		240 vs. 300	11.74	-23.44 to 46.93	No	ns	0.5735			240 vs. 300	35.83	24.09	11.74	4.9	5	4	3.389	3
		240 vs. 330	11.14	-19.68 to 41.96	No	ns	0.5096			240 vs. 330	35.83	24.69	11.14	4.293	5	4	3.671	3
		240 vs. 360	7.315	-13.07 to 27.70	No	ns	0.5153			240 vs. 360	35.83	28.52	7.315	2.839	5	4	3.644	3
		240 vs. 390	7.28	-42.47 to 57.03	No	ns	0.8583			240 vs. 390	35.83	28.55	7.28	4.663	5	3	2.208	2
		240 vs. 420	9.069	-43.25 to 61.38	No	ns	0.7692			240 vs. 420	35.83	26.77	9.069	4.904	5	3	2.615	2
		240 vs. 450	31.73	-12.10 to 75.57	No	ns	0.0927			240 vs. 450	35.83	4.102	31.73	4.109	5	3	10.92	2
		270 vs. 300	10.48	-10.58 to 31.53	No	ns	0.2826			270 vs. 300	34.57	24.09	10.48	2.933	5	4	5.051	3
		270 vs. 330	9.872	-6.370 to 26.11	No	ns	0.1804			270 vs. 330	34.57	24.69	9.872	2.262	5	4	6.172	3
		270 vs. 360	6.047	-10.30 to 22.39	No	ns	0.4912			270 vs. 360	34.57	28.52	6.047	2.276	5	4	3.757	3
		270 vs. 390	6.011	-24.58 to 36.60	No	ns	0.6916			270 vs. 390	34.57	28.55	6.011	2.867	5	3	2.965	2
		270 vs. 420	7.8	-26.60 to 42.20	No	ns	0.597			270 vs. 420	34.57	26.77	7.8	3.224	5	3	3.421	2
		270 vs. 450	30.46	3.038 to 57.89	Yes	*	0.0409			270 vs. 450	34.57	4.102	30.46	2.571	5	3	16.76	2
		300 vs. 330	-0.6026	-9.558 to 8.353	No	ns	>0.9999			300 vs. 330	24.09	24.69	-0.6026	1.247	4	4	0.6833	3
		300 vs. 360	-4.428	-23.55 to 14.69	No	ns	0.8368			300 vs. 360	24.09	28.52	-4.428	2.662	4	4	2.352	3
		300 vs. 390	-4.464	-21.40 to 12.47	No	ns	0.4977			300 vs. 390	24.09	28.55	-4.464	1.588	4	3	3.976	2
		300 vs. 420	-2.675	-13.51 to 8.163	No	ns	0.5405			300 vs. 420	24.09	26.77	-2.675	1.016	4	3	3.724	2
		300 vs. 450	19.99	-7.698 to 47.68	No	ns	0.0931			300 vs. 450	24.09	4.102	19.99	2.595	4	3	10.89	2
		330 vs. 360	-3.826	-20.07 to 12.42	No	ns	0.8272			330 vs. 360	24.69	28.52	-3.826	2.262	4	4	2.392	3
		330 vs. 390	-3.861	-6.731 to -0.9914	Yes	*	0.0277			330 vs. 390	24.69	28.55	-3.861	0.269	4	3	20.3	2
		330 vs. 420	-2.073	-12.87 to 8.724	No	ns	0.7065			330 vs. 420	24.69	26.77	-2.073	1.012	4	3	2.897	2
		330 vs. 450	20.59	9.814 to 31.37	Yes	*	0.0141			330 vs. 450	24.69	4.102	20.59	1.01	4	3	28.83	2
		360 vs. 390	-0.03572	-14.46 to 14.39	No	ns	>0.9999			360 vs. 390	28.52	28.55	-0.03572	1.352	4	3	0.03736	2
		360 vs. 420	1.753	-16.64 to 20.15	No	ns	0.9776			360 vs. 420	28.52	26.77	1.753	1.724	4	3	1.438	2
		360 vs. 450	24.42	8.788 to 40.05	Yes	*	0.0199			360 vs. 450	28.52	4.102	24.42	1.465	4	3	23.57	2
		390 vs. 420	1.789	-7.695 to 11.27	No	ns	0.7177			390 vs. 420	28.55	26.77	1.789	0.8889	3	3	2.846	2
		390 vs. 450	24.45	12.88 to 36.02	Yes	*	0.0127			390 vs. 450	28.55	4.102	24.45	1.084	3	3	31.89	2
		420 vs. 450	22.66	2.856 to 42.47	Yes	*	0.0386			420 vs. 450	26.77	4.102	22.66	1.857	3	3	17.26	2
		WT Females (PBS)								WT Females (PBS)
		90 vs. 120	-0.0573	-0.8280 to 0.7134	No	ns	>0.9999			90 vs. 120	2.011	2.069	-0.0573	0.1664	8	8	0.4869	7
		90 vs. 150	-0.2237	-0.8589 to 0.4115	No	ns	0.874			90 vs. 150	2.011	2.235	-0.2237	0.1371	8	8	2.307	7
		90 vs. 180	-2.88	-4.806 to -0.9530	Yes	**	0.0056			90 vs. 180	2.011	4.891	-2.88	0.416	8	8	9.79	7
		90 vs. 210	-3.358	-4.109 to -2.607	Yes	****	<0.0001			90 vs. 210	2.011	5.369	-3.358	0.1622	8	8	29.28	7
		90 vs. 240	-3.458	-7.817 to 0.8998	No	ns	0.1405			90 vs. 240	2.011	5.47	-3.458	0.941	8	8	5.197	7
		90 vs. 270	-3.025	-4.354 to -1.695	Yes	***	0.0004			90 vs. 270	2.011	5.036	-3.025	0.2871	8	8	14.9	7
		90 vs. 300	-4.094	-6.766 to -1.423	Yes	**	0.0048			90 vs. 300	2.011	6.106	-4.094	0.5769	8	8	10.04	7
		90 vs. 330	-3.167	-7.402 to 1.068	No	ns	0.177			90 vs. 330	2.011	5.179	-3.167	0.9144	8	8	4.898	7
		90 vs. 360	-1.704	-2.780 to -0.6272	Yes	**	0.004			90 vs. 360	2.011	3.715	-1.704	0.2324	8	8	10.37	7
		90 vs. 390	-1.82	-2.849 to -0.7908	Yes	**	0.002			90 vs. 390	2.011	3.831	-1.82	0.2222	8	8	11.58	7
		90 vs. 420	-1.884	-2.450 to -1.319	Yes	****	<0.0001			90 vs. 420	2.011	3.895	-1.884	0.1221	8	8	21.82	7
		90 vs. 450	-2.154	-2.941 to -1.368	Yes	***	0.0001			90 vs. 450	2.011	4.166	-2.154	0.1698	8	8	17.94	7
		120 vs. 150	-0.1664	-1.232 to 0.8996	No	ns	0.9997			120 vs. 150	2.069	2.235	-0.1664	0.2302	8	8	1.022	7
		120 vs. 180	-2.822	-4.827 to -0.8179	Yes	**	0.0079			120 vs. 180	2.069	4.891	-2.822	0.4328	8	8	9.222	7
		120 vs. 210	-3.3	-4.169 to -2.431	Yes	****	<0.0001			120 vs. 210	2.069	5.369	-3.3	0.1876	8	8	24.88	7
		120 vs. 240	-3.401	-7.410 to 0.6078	No	ns	0.1064			120 vs. 240	2.069	5.47	-3.401	0.8656	8	8	5.557	7
		120 vs. 270	-2.967	-4.263 to -1.672	Yes	***	0.0004			120 vs. 270	2.069	5.036	-2.967	0.2797	8	8	15	7
		120 vs. 300	-4.037	-6.806 to -1.269	Yes	**	0.0065			120 vs. 300	2.069	6.106	-4.037	0.5977	8	8	9.552	7
		120 vs. 330	-3.11	-7.231 to 1.011	No	ns	0.171			120 vs. 330	2.069	5.179	-3.11	0.8899	8	8	4.943	7
		120 vs. 360	-1.646	-2.696 to -0.5964	Yes	**	0.0042			120 vs. 360	2.069	3.715	-1.646	0.2267	8	8	10.27	7
		120 vs. 390	-1.762	-3.260 to -0.2650	Yes	*	0.0217			120 vs. 390	2.069	3.831	-1.762	0.3233	8	8	7.709	7
		120 vs. 420	-1.827	-2.680 to -0.9735	Yes	***	0.0006			120 vs. 420	2.069	3.895	-1.827	0.1843	8	8	14.02	7
		120 vs. 450	-2.097	-2.557 to -1.638	Yes	****	<0.0001			120 vs. 450	2.069	4.166	-2.097	0.09922	8	8	29.89	7
		150 vs. 180	-2.656	-4.484 to -0.8282	Yes	**	0.0066			150 vs. 180	2.235	4.891	-2.656	0.3947	8	8	9.517	7
		150 vs. 210	-3.134	-3.791 to -2.477	Yes	****	<0.0001			150 vs. 210	2.235	5.369	-3.134	0.1419	8	8	31.24	7
		150 vs. 240	-3.235	-7.831 to 1.362	No	ns	0.2208			150 vs. 240	2.235	5.47	-3.235	0.9924	8	8	4.609	7
		150 vs. 270	-2.801	-4.457 to -1.145	Yes	**	0.0027			150 vs. 270	2.235	5.036	-2.801	0.3576	8	8	11.08	7
		150 vs. 300	-3.871	-6.354 to -1.387	Yes	**	0.0044			150 vs. 300	2.235	6.106	-3.871	0.5362	8	8	10.21	7
		150 vs. 330	-2.944	-7.626 to 1.739	No	ns	0.3188			150 vs. 330	2.235	5.179	-2.944	1.011	8	8	4.117	7
		150 vs. 360	-1.48	-2.873 to -0.08672	Yes	*	0.037			150 vs. 360	2.235	3.715	-1.48	0.3008	8	8	6.957	7
		150 vs. 390	-1.596	-2.266 to -0.9264	Yes	***	0.0003			150 vs. 390	2.235	3.831	-1.596	0.1446	8	8	15.61	7
		150 vs. 420	-1.66	-2.237 to -1.084	Yes	****	<0.0001			150 vs. 420	2.235	3.895	-1.66	0.1244	8	8	18.87	7
		150 vs. 450	-1.931	-2.843 to -1.018	Yes	***	0.0007			150 vs. 450	2.235	4.166	-1.931	0.1971	8	8	13.85	7
		180 vs. 210	-0.478	-2.361 to 1.405	No	ns	0.981			180 vs. 210	4.891	5.369	-0.478	0.4066	8	8	1.663	7
		180 vs. 240	-0.5787	-5.013 to 3.856	No	ns	>0.9999			180 vs. 240	4.891	5.47	-0.5787	0.9575	8	8	0.8547	7
		180 vs. 270	-0.1451	-3.050 to 2.760	No	ns	>0.9999			180 vs. 270	4.891	5.036	-0.1451	0.6273	8	8	0.327	7
		180 vs. 300	-1.215	-5.011 to 2.581	No	ns	0.922			180 vs. 300	4.891	6.106	-1.215	0.8197	8	8	2.096	7
		180 vs. 330	-0.2876	-5.865 to 5.290	No	ns	>0.9999			180 vs. 330	4.891	5.179	-0.2876	1.204	8	8	0.3378	7
		180 vs. 360	1.176	-0.9992 to 3.351	No	ns	0.4754			180 vs. 360	4.891	3.715	1.176	0.4697	8	8	3.541	7
		180 vs. 390	1.06	-0.5086 to 2.628	No	ns	0.2536			180 vs. 390	4.891	3.831	1.06	0.3387	8	8	4.426	7
		180 vs. 420	0.9955	-0.4267 to 2.418	No	ns	0.225			180 vs. 420	4.891	3.895	0.9955	0.3071	8	8	4.585	7
		180 vs. 450	0.7254	-1.238 to 2.689	No	ns	0.8436			180 vs. 450	4.891	4.166	0.7254	0.424	8	8	2.419	7
		210 vs. 240	-0.1007	-4.641 to 4.440	No	ns	>0.9999			210 vs. 240	5.369	5.47	-0.1007	0.9804	8	8	0.1452	7
		210 vs. 270	0.3329	-0.9802 to 1.646	No	ns	0.9811			210 vs. 270	5.369	5.036	0.3329	0.2835	8	8	1.661	7
		210 vs. 300	-0.7368	-3.158 to 1.684	No	ns	0.9408			210 vs. 300	5.369	6.106	-0.7368	0.5227	8	8	1.993	7
		210 vs. 330	0.1904	-4.072 to 4.452	No	ns	>0.9999			210 vs. 330	5.369	5.179	0.1904	0.9202	8	8	0.2926	7
		210 vs. 360	1.654	0.3597 to 2.948	Yes	*	0.0138			210 vs. 360	5.369	3.715	1.654	0.2795	8	8	8.37	7
		210 vs. 390	1.538	0.4814 to 2.595	Yes	**	0.0065			210 vs. 390	5.369	3.831	1.538	0.2281	8	8	9.534	7
		210 vs. 420	1.474	0.8137 to 2.133	Yes	***	0.0005			210 vs. 420	5.369	3.895	1.474	0.1425	8	8	14.63	7
		210 vs. 450	1.203	0.5171 to 1.890	Yes	**	0.0021			210 vs. 450	5.369	4.166	1.203	0.1482	8	8	11.48	7
		240 vs. 270	0.4336	-4.451 to 5.318	No	ns	>0.9999			240 vs. 270	5.47	5.036	0.4336	1.055	8	8	0.5815	7
		240 vs. 300	-0.6361	-7.280 to 6.007	No	ns	>0.9999			240 vs. 300	5.47	6.106	-0.6361	1.434	8	8	0.6271	7
		240 vs. 330	0.2911	-5.658 to 6.240	No	ns	>0.9999			240 vs. 330	5.47	5.179	0.2911	1.285	8	8	0.3205	7
		240 vs. 360	1.755	-2.007 to 5.516	No	ns	0.6361			240 vs. 360	5.47	3.715	1.755	0.8122	8	8	3.056	7
		240 vs. 390	1.639	-2.821 to 6.098	No	ns	0.8472			240 vs. 390	5.47	3.831	1.639	0.9629	8	8	2.407	7
		240 vs. 420	1.574	-2.759 to 5.908	No	ns	0.8548			240 vs. 420	5.47	3.895	1.574	0.9357	8	8	2.379	7
		240 vs. 450	1.304	-3.113 to 5.721	No	ns	0.9503			240 vs. 450	5.47	4.166	1.304	0.9538	8	8	1.934	7
		270 vs. 300	-1.07	-3.338 to 1.199	No	ns	0.6249			270 vs. 300	5.036	6.106	-1.07	0.4899	8	8	3.088	7
		270 vs. 330	-0.1426	-3.290 to 3.005	No	ns	>0.9999			270 vs. 330	5.036	5.179	-0.1426	0.6796	8	8	0.2966	7
		270 vs. 360	1.321	-0.1667 to 2.809	No	ns	0.0872			270 vs. 360	5.036	3.715	1.321	0.3213	8	8	5.816	7
		270 vs. 390	1.205	-0.9559 to 3.366	No	ns	0.4417			270 vs. 390	5.036	3.831	1.205	0.4666	8	8	3.652	7
		270 vs. 420	1.141	-0.5057 to 2.787	No	ns	0.2331			270 vs. 420	5.036	3.895	1.141	0.3555	8	8	4.538	7
		270 vs. 450	0.8704	-0.4064 to 2.147	No	ns	0.2463			270 vs. 450	5.036	4.166	0.8704	0.2757	8	8	4.465	7
		300 vs. 330	0.9272	-3.843 to 5.697	No	ns	0.9975			300 vs. 330	6.106	5.179	0.9272	1.03	8	8	1.273	7
		300 vs. 360	2.391	-0.9010 to 5.683	No	ns	0.1973			300 vs. 360	6.106	3.715	2.391	0.7108	8	8	4.757	7
		300 vs. 390	2.275	-0.7567 to 5.306	No	ns	0.1747			300 vs. 390	6.106	3.831	2.275	0.6545	8	8	4.915	7
		300 vs. 420	2.21	-0.5674 to 4.988	No	ns	0.1389			300 vs. 420	6.106	3.895	2.21	0.5998	8	8	5.212	7
		300 vs. 450	1.94	-0.4738 to 4.354	No	ns	0.1334			300 vs. 450	6.106	4.166	1.94	0.5212	8	8	5.264	7
		330 vs. 360	1.464	-2.417 to 5.345	No	ns	0.829			330 vs. 360	5.179	3.715	1.464	0.838	8	8	2.47	7
		330 vs. 390	1.348	-3.665 to 6.360	No	ns	0.9721			330 vs. 390	5.179	3.831	1.348	1.082	8	8	1.761	7
		330 vs. 420	1.283	-3.280 to 5.847	No	ns	0.963			330 vs. 420	5.179	3.895	1.283	0.9853	8	8	1.842	7
		330 vs. 450	1.013	-3.260 to 5.286	No	ns	0.9883			330 vs. 450	5.179	4.166	1.013	0.9226	8	8	1.553	7
		360 vs. 390	-0.1161	-1.630 to 1.398	No	ns	>0.9999			360 vs. 390	3.715	3.831	-0.1161	0.327	8	8	0.5022	7
		360 vs. 420	-0.1806	-1.341 to 0.9794	No	ns	0.9997			360 vs. 420	3.715	3.895	-0.1806	0.2505	8	8	1.019	7
		360 vs. 450	-0.4507	-1.833 to 0.9315	No	ns	0.9139			360 vs. 450	3.715	4.166	-0.4507	0.2984	8	8	2.136	7
		390 vs. 420	-0.06444	-0.8501 to 0.7212	No	ns	>0.9999			390 vs. 420	3.831	3.895	-0.06444	0.1696	8	8	0.5372	7
		390 vs. 450	-0.3346	-1.784 to 1.115	No	ns	0.9903			390 vs. 450	3.831	4.166	-0.3346	0.3129	8	8	1.512	7
		420 vs. 450	-0.2701	-1.075 to 0.5344	No	ns	0.9			420 vs. 450	3.895	4.166	-0.2701	0.1737	8	8	2.199	7
		WT Females (APAP)								WT Females (APAP)
		90 vs. 120	-0.03981	-3.921 to 3.842	No	ns	>0.9999			90 vs. 120	13.61	13.65	-0.03981	0.7353	6	6	0.07657	5
		90 vs. 150	0.7135	-3.703 to 5.130	No	ns	0.9976			90 vs. 150	13.61	12.9	0.7135	0.8367	6	6	1.206	5
		90 vs. 180	-2.982	-14.07 to 8.108	No	ns	0.9288			90 vs. 180	13.61	16.59	-2.982	2.101	6	6	2.007	5
		90 vs. 210	-2.157	-11.74 to 7.424	No	ns	0.974			90 vs. 210	13.61	15.77	-2.157	1.815	6	6	1.681	5
		90 vs. 240	-9.877	-21.94 to 2.187	No	ns	0.1067			90 vs. 240	13.61	23.49	-9.877	2.285	6	6	6.112	5
		90 vs. 270	-9.209	-22.66 to 4.243	No	ns	0.1946			90 vs. 270	13.61	22.82	-9.209	2.548	6	6	5.111	5
		90 vs. 300	-13.09	-42.49 to 16.31	No	ns	0.561			90 vs. 300	13.61	26.7	-13.09	5.57	6	6	3.323	5
		90 vs. 330	-8.691	-20.60 to 3.221	No	ns	0.1586			90 vs. 330	13.61	22.3	-8.691	2.256	6	6	5.447	5
		90 vs. 360	-9.75	-16.25 to -3.252	Yes	**	0.0088			90 vs. 360	13.61	23.36	-9.75	1.231	6	6	11.2	5
		90 vs. 390	-7.328	-13.24 to -1.416	Yes	*	0.0205			90 vs. 390	13.61	20.94	-7.328	1.12	6	6	9.254	5
		90 vs. 420	-5.939	-10.75 to -1.130	Yes	*	0.0208			90 vs. 420	13.61	19.55	-5.939	0.9111	6	6	9.219	5
		90 vs. 450	9.631	6.351 to 12.91	Yes	***	0.0004			90 vs. 450	13.61	3.981	9.631	0.6212	6	6	21.92	5
		120 vs. 150	0.7533	-5.007 to 6.514	No	ns	0.9996			120 vs. 150	13.65	12.9	0.7533	1.091	6	6	0.9762	5
		120 vs. 180	-2.942	-14.58 to 8.700	No	ns	0.9488			120 vs. 180	13.65	16.59	-2.942	2.205	6	6	1.886	5
		120 vs. 210	-2.118	-11.52 to 7.287	No	ns	0.974			120 vs. 210	13.65	15.77	-2.118	1.782	6	6	1.681	5
		120 vs. 240	-9.837	-22.01 to 2.337	No	ns	0.1118			120 vs. 240	13.65	23.49	-9.837	2.306	6	6	6.033	5
		120 vs. 270	-9.169	-22.31 to 3.970	No	ns	0.1832			120 vs. 270	13.65	22.82	-9.169	2.489	6	6	5.21	5
		120 vs. 300	-13.05	-41.68 to 15.59	No	ns	0.538			120 vs. 300	13.65	26.7	-13.05	5.424	6	6	3.401	5
		120 vs. 330	-8.651	-20.85 to 3.551	No	ns	0.1741			120 vs. 330	13.65	22.3	-8.651	2.312	6	6	5.293	5
		120 vs. 360	-9.71	-17.48 to -1.940	Yes	*	0.0198			120 vs. 360	13.65	23.36	-9.71	1.472	6	6	9.329	5
		120 vs. 390	-7.289	-15.58 to 1.000	No	ns	0.0822			120 vs. 390	13.65	20.94	-7.289	1.57	6	6	6.564	5
		120 vs. 420	-5.9	-12.64 to 0.8423	No	ns	0.0837			120 vs. 420	13.65	19.55	-5.9	1.277	6	6	6.533	5
		120 vs. 450	9.671	5.774 to 13.57	Yes	***	0.0008			120 vs. 450	13.65	3.981	9.671	0.7381	6	6	18.53	5
		150 vs. 180	-3.695	-12.97 to 5.577	No	ns	0.6674			150 vs. 180	12.9	16.59	-3.695	1.757	6	6	2.975	5
		150 vs. 210	-2.871	-10.37 to 4.627	No	ns	0.7038			150 vs. 210	12.9	15.77	-2.871	1.42	6	6	2.858	5
		150 vs. 240	-10.59	-21.16 to -0.01702	Yes	*	0.0497			150 vs. 240	12.9	23.49	-10.59	2.003	6	6	7.478	5
		150 vs. 270	-9.923	-22.70 to 2.851	No	ns	0.1283			150 vs. 270	12.9	22.82	-9.923	2.42	6	6	5.799	5
		150 vs. 300	-13.8	-44.14 to 16.54	No	ns	0.5397			150 vs. 300	12.9	26.7	-13.8	5.747	6	6	3.396	5
		150 vs. 330	-9.404	-19.68 to 0.8675	No	ns	0.0705			150 vs. 330	12.9	22.3	-9.404	1.946	6	6	6.835	5
		150 vs. 360	-10.46	-17.44 to -3.491	Yes	**	0.0088			150 vs. 360	12.9	23.36	-10.46	1.321	6	6	11.2	5
		150 vs. 390	-8.042	-13.22 to -2.866	Yes	**	0.0075			150 vs. 390	12.9	20.94	-8.042	0.9804	6	6	11.6	5
		150 vs. 420	-6.653	-12.68 to -0.6227	Yes	*	0.0335			150 vs. 420	12.9	19.55	-6.653	1.142	6	6	8.236	5
		150 vs. 450	8.917	4.068 to 13.77	Yes	**	0.0035			150 vs. 450	12.9	3.981	8.917	0.9186	6	6	13.73	5
		180 vs. 210	0.8242	-4.225 to 5.874	No	ns	0.9974			180 vs. 210	16.59	15.77	0.8242	0.9565	6	6	1.219	5
		180 vs. 240	-6.896	-18.10 to 4.314	No	ns	0.2673			180 vs. 240	16.59	23.49	-6.896	2.123	6	6	4.592	5
		180 vs. 270	-6.228	-17.02 to 4.563	No	ns	0.3178			180 vs. 270	16.59	22.82	-6.228	2.044	6	6	4.308	5
		180 vs. 300	-10.1	-39.89 to 19.68	No	ns	0.8023			180 vs. 300	16.59	26.7	-10.1	5.643	6	6	2.532	5
		180 vs. 330	-5.709	-14.84 to 3.426	No	ns	0.2555			180 vs. 330	16.59	22.3	-5.709	1.73	6	6	4.666	5
		180 vs. 360	-6.768	-16.51 to 2.969	No	ns	0.1855			180 vs. 360	16.59	23.36	-6.768	1.845	6	6	5.189	5
		180 vs. 390	-4.347	-11.69 to 3.000	No	ns	0.2975			180 vs. 390	16.59	20.94	-4.347	1.392	6	6	4.417	5
		180 vs. 420	-2.958	-12.74 to 6.825	No	ns	0.8757			180 vs. 420	16.59	19.55	-2.958	1.853	6	6	2.257	5
		180 vs. 450	12.61	4.039 to 21.19	Yes	**	0.0096			180 vs. 450	16.59	3.981	12.61	1.624	6	6	10.98	5
		210 vs. 240	-7.72	-18.59 to 3.155	No	ns	0.1734			210 vs. 240	15.77	23.49	-7.72	2.06	6	6	5.3	5
		210 vs. 270	-7.052	-19.35 to 5.243	No	ns	0.323			210 vs. 270	15.77	22.82	-7.052	2.329	6	6	4.282	5
		210 vs. 300	-10.93	-42.03 to 20.17	No	ns	0.7757			210 vs. 300	15.77	26.7	-10.93	5.892	6	6	2.623	5
		210 vs. 330	-6.534	-17.67 to 4.603	No	ns	0.3044			210 vs. 330	15.77	22.3	-6.534	2.11	6	6	4.38	5
		210 vs. 360	-7.592	-17.56 to 2.377	No	ns	0.1374			210 vs. 360	15.77	23.36	-7.592	1.889	6	6	5.685	5
		210 vs. 390	-5.171	-13.59 to 3.248	No	ns	0.2685			210 vs. 390	15.77	20.94	-5.171	1.595	6	6	4.585	5
		210 vs. 420	-3.782	-13.55 to 5.989	No	ns	0.6941			210 vs. 420	15.77	19.55	-3.782	1.851	6	6	2.89	5
		210 vs. 450	11.79	4.079 to 19.50	Yes	**	0.0081			210 vs. 450	15.77	3.981	11.79	1.46	6	6	11.42	5
		240 vs. 270	0.668	-5.178 to 6.514	No	ns	0.9999			240 vs. 270	23.49	22.82	0.668	1.107	6	6	0.8531	5
		240 vs. 300	-3.209	-25.79 to 19.37	No	ns	0.9992			240 vs. 300	23.49	26.7	-3.209	4.277	6	6	1.061	5
		240 vs. 330	1.186	-5.139 to 7.512	No	ns	0.9925			240 vs. 330	23.49	22.3	1.186	1.198	6	6	1.4	5
		240 vs. 360	0.1273	-6.772 to 7.026	No	ns	>0.9999			240 vs. 360	23.49	23.36	0.1273	1.307	6	6	0.1378	5
		240 vs. 390	2.549	-7.342 to 12.44	No	ns	0.943			240 vs. 390	23.49	20.94	2.549	1.874	6	6	1.924	5
		240 vs. 420	3.938	-4.629 to 12.50	No	ns	0.5293			240 vs. 420	23.49	19.55	3.938	1.623	6	6	3.432	5
		240 vs. 450	19.51	8.317 to 30.70	Yes	**	0.0044			240 vs. 450	23.49	3.981	19.51	2.12	6	6	13.01	5
		270 vs. 300	-3.877	-23.26 to 15.50	No	ns	0.9881			270 vs. 300	22.82	26.7	-3.877	3.671	6	6	1.494	5
		270 vs. 330	0.5182	-4.037 to 5.073	No	ns	0.9999			270 vs. 330	22.82	22.3	0.5182	0.8628	6	6	0.8493	5
		270 vs. 360	-0.5407	-8.180 to 7.099	No	ns	>0.9999			270 vs. 360	22.82	23.36	-0.5407	1.447	6	6	0.5284	5
		270 vs. 390	1.881	-8.650 to 12.41	No	ns	0.9948			270 vs. 390	22.82	20.94	1.881	1.995	6	6	1.333	5
		270 vs. 420	3.27	-6.132 to 12.67	No	ns	0.7837			270 vs. 420	22.82	19.55	3.27	1.781	6	6	2.596	5
		270 vs. 450	18.84	7.332 to 30.35	Yes	**	0.0059			270 vs. 450	22.82	3.981	18.84	2.18	6	6	12.22	5
		300 vs. 330	4.395	-18.28 to 27.07	No	ns	0.9904			300 vs. 330	26.7	22.3	4.395	4.295	6	6	1.447	5
		300 vs. 360	3.336	-20.72 to 27.39	No	ns	0.9994			300 vs. 360	26.7	23.36	3.336	4.557	6	6	1.035	5
		300 vs. 390	5.758	-22.39 to 33.91	No	ns	0.9861			300 vs. 390	26.7	20.94	5.758	5.333	6	6	1.527	5
		300 vs. 420	7.147	-18.42 to 32.71	No	ns	0.9134			300 vs. 420	26.7	19.55	7.147	4.842	6	6	2.087	5
		300 vs. 450	22.72	-5.562 to 51.00	No	ns	0.1141			300 vs. 450	26.7	3.981	22.72	5.357	6	6	5.997	5
		330 vs. 360	-1.059	-7.734 to 5.616	No	ns	0.998			330 vs. 360	22.3	23.36	-1.059	1.264	6	6	1.184	5
		330 vs. 390	1.363	-6.551 to 9.277	No	ns	0.9961			330 vs. 390	22.3	20.94	1.363	1.499	6	6	1.285	5
		330 vs. 420	2.752	-5.398 to 10.90	No	ns	0.8057			330 vs. 420	22.3	19.55	2.752	1.544	6	6	2.521	5
		330 vs. 450	18.32	8.170 to 28.47	Yes	**	0.0038			330 vs. 450	22.3	3.981	18.32	1.923	6	6	13.47	5
		360 vs. 390	2.421	-2.397 to 7.240	No	ns	0.4424			360 vs. 390	23.36	20.94	2.421	0.9128	6	6	3.752	5
		360 vs. 420	3.81	1.887 to 5.734	Yes	**	0.0024			360 vs. 420	23.36	19.55	3.81	0.3643	6	6	14.79	5
		360 vs. 450	19.38	13.54 to 25.22	Yes	***	0.0002			360 vs. 450	23.36	3.981	19.38	1.106	6	6	24.78	5
		390 vs. 420	1.389	-2.607 to 5.385	No	ns	0.7841			390 vs. 420	20.94	19.55	1.389	0.7569	6	6	2.595	5
		390 vs. 450	16.96	11.97 to 21.95	Yes	***	0.0002			390 vs. 450	20.94	3.981	16.96	0.9457	6	6	25.36	5
		420 vs. 450	15.57	11.00 to 20.14	Yes	***	0.0002			420 vs. 450	19.55	3.981	15.57	0.8656	6	6	25.44	5
